# Supplementary material for: Variations in the Gut Microbiota in Breast Cancer Occurrence and Bone Metastasis
Source: Front Microbiol. 2022 May 26;13:894283. doi: 10.3389/fmicb.2022.894283 (PMC9204246; doi:10.3389/fmicb.2022.894283)
Supplement: Supplementary file 2 [file Table_1.XLSX]

## Sheet: Sheet2
ID	Age	Antibiotics（0:no，1:yes）	Surgery（0:no，1:yes）	Radiotherapy（0:no，1:yes）	Chemotherapy（0:no，1:yes）	ER（0-，1+，2++，3+++）	PR（0-，1+，2++，3+++）	HER2（0-，1+，2++，3+++）
BM001	51	1	1	1	1	3	3	2
BM002	33	0	1	1	1	0	0	0
BM003	55	0	0	0	1	1	1	2
BM004	69	1	1	1	1	0	0	0
BM005	45	1	1	0	0	0	0	3
BM006	56	0	1	0	1	1	1	0
BM007	57	0	0	0	0	1	0	3
BM008	41	0	0	0	1	1	1	2
BM009	66	0	1	1	1	1	0	0
BM010	28	0	0	0	1	1	1	3
BM011	69	0	0	0	0	1	1	2
BM012	40	0	1	0	1	1	1	1
BM013	46	1	0	0	0	1	1	0
BM014	66	1	1	0	0	1	1	2
BM015	55	0	1	0	1	1	1	1
BM016	47	0	1	1	1	0	0	0
BM017	42	0	1	0	1	1	1	2
BM018	54	0	1	0	1	0	0	3
BM019	48	0	1	0	0	1	0	2
BM020	45	1	1	1	1	1	0	0
BM021	47	0	1	0	0	1	1	2
BM022	57	0	0	0	1	0	0	0
BN001	63	1	0	0	1	1	1	3
BN002	67	1	1	0	0	1	1	2
BN003	59	0	1	0	1	1	1	1
BN004	47	1	1	0	0	1	1	1
BN005	47	0	0	0	0	1	1	3
BN006	44	1	1	0	0	1	1	3
BN007	36	0	0	0	1	1	1	3
BN008	52	0	1	0	1	1	1	2
BN009	34	1	1	0	1	1	1	2
BN010	44	1	1	0	0	1	1	2
BN011	35	1	1	0	1	1	0	0
BN012	65	0	1	0	0	1	1	2
BN013	41	1	1	0	0	0	0	2
BN014	66	0	1	0	1	0	0	0
BN015	71	0	0	0	1	1	1	0
BN016	55	0	1	0	0	0	0	0
BN017	53	1	1	0	1	0	1	3
BN018	53	0	1	0	1	1	1	2
BN019	56	0	1	0	0	1	1	0
BN020	69	0	0	0	0	1	1	1
BN021	47	0	1	0	1	1	0	2
BN022	51	0	1	1	0	1	1	1
BN023	52	1	1	0	0	0	0	0
BN024	39	0	0	0	0	0	0	0
BN025	31	0	1	1	1	0	0	0
BN026	66	0	1	0	1	1	1	2
BN027	56	0	0	0	0	0	0	0
BN028	62	0	0	0	1	0	0	2
BN029	47	0	1	1	0	1	1	1
BN030	56	0	1	1	0	1	1	2
BN031	62	0	1	0	0	1	1	2
BN032	40	0	1	0	1	1	1	2
NC001	39	1
NC002	72	0
NC003	59	0
NC004	46	0
NC005	66	0
NC006	45	0
NC007	41	0
NC008	74	0
NC009	57	0
NC010	42	1
NC011	51	0
NC012	67	1
NC013	56	1
NC014	55	0
NC015	44	1
NC016	51	0
NC017	67	0
NC018	28	1
NC019	54	1
NC020	62	0
NC021	66	0
NC022	45	0
NC023	49	0
NC024	53	0
NC025	63	0
