# Supplementary material for: Variations in the Gut Microbiota in Breast Cancer Occurrence and Bone Metastasis
Source: Front Microbiol. 2022 May 26;13:894283. doi: 10.3389/fmicb.2022.894283 (PMC9204246; doi:10.3389/fmicb.2022.894283)
Supplement: Supplementary file 3 [file Table_2.XLSX]

## Sheet: CleanData_stat
#SampleName	ReadsLength(bp)	RawData(Mbp)	Adapter(%)	NBase(%)	PloyBase(%)	LowQuality(%)	CleanData(Mbp)	DataUtilizationRatio(%)	RawReads	CleanReads	ReadUtilizationRatio(%)
BM001	244:247	40.92	0	0.102	0.026	5.018	37.5	91.65	83336*2	77003*2	92.4
BM002	243:247	39.75	0	0.109	0.006	2.747	37.5	94.33	81131*2	77086*2	95.01
BM003	294:293	45.28	0	0.051	0	1.217	37.5	82.81	77142*2	75106*2	97.36
BM004	249:246	38.54	0	0.11	0.002	1.178	37.5	97.3	77863*2	76082*2	97.71
BM005	248:246	36.57	0	0.095	0.106	8.542	32.89	89.92	74036*2	66802*2	90.23
BM006	247:246	38.81	0	0.129	0.004	1.5	37.5	96.63	78714*2	76514*2	97.21
BM007	246:246	38.69	0	0.108	0.005	1.392	37.5	96.93	78631*2	76662*2	97.5
BM008	245:246	39	0	0.099	0.001	1.694	37.5	96.17	79421*2	76788*2	96.68
BM009	244:246	38.71	0	0.115	0.005	1.438	37.5	96.88	78996*2	76893*2	97.34
BM010	299:293	49.07	0	0.071	0.065	6.537	37.5	76.42	82889*2	75139*2	90.65
BM011	250:245	39.17	0	0.107	0.002	1.947	37.5	95.74	79132*2	76200*2	96.29
BM012	249:245	40.28	0	0.087	0.05	4.701	37.5	93.11	81529*2	76333*2	93.63
BM013	298:293	45.91	0	0.088	0.002	1.425	37.5	81.68	77681*2	75158*2	96.75
BM014	247:245	41.32	0	0.081	0.077	7.029	37.5	90.75	83990*2	76634*2	91.24
BM015	246:245	39.13	0	0.093	0.005	2.065	37.5	95.84	79689*2	76781*2	96.35
BM016	245:245	40.3	0	0.081	0.016	3.696	37.5	93.06	82240*2	77081*2	93.73
BM017	243:245	38.8	0	0.081	0.002	1.444	37.5	96.64	79512*2	77293*2	97.21
BM018	249:244	39.32	0	0.082	0.004	2.233	37.5	95.36	79763*2	76428*2	95.82
BM019	248:244	47.82	0	0.07	0.241	18.934	37.5	78.42	97196*2	76602*2	78.81
BM020	247:244	39.9	0	0.081	0.023	3.436	37.5	93.99	81260*2	76735*2	94.43
BM021	246:244	39.31	0	0.09	0.002	2.089	37.5	95.4	80223*2	76961*2	95.93
BM022	245:244	40.9	0	0.079	0.001	3.857	37.5	91.7	83633*2	77344*2	92.48
BN001	244:244	39.45	0	0.08	0.004	2.213	37.5	95.06	80838*2	77372*2	95.71
BN002	250:243	39.23	0	0.091	0.001	2.007	37.5	95.6	79570*2	76420*2	96.04
BN003	249:243	39.11	0	0.1	0.001	1.895	37.5	95.88	79496*2	76535*2	96.28
BN004	248:243	39.99	0	0.076	0.053	5.09	36.99	92.49	81450*2	75651*2	92.88
BN005	247:243	39.41	0	0.092	0.003	2.322	37.5	95.16	80425*2	76870*2	95.58
BN006	243:248	38.77	0	0.123	0.001	1.455	37.5	96.72	78969*2	76649*2	97.06
BN007	246:243	39.24	0	0.098	0.001	2.034	37.5	95.56	80253*2	77020*2	95.97
BN008	245:243	40.49	0	0.08	0.002	3.462	37.5	92.62	82971*2	77406*2	93.29
BN009	297:293	46.3	0	0.073	0.009	2.317	37.5	80.99	78482*2	75141*2	95.74
BN010	250:250	40.74	0	0.116	0.004	3.63	37.5	92.06	81471*2	75659*2	92.87
BN011	249:250	41.27	0	0.115	0.031	5.191	37.5	90.86	82711*2	75768*2	91.61
BN012	296:293	47.71	0	0.085	0.037	4.839	37.5	78.59	81009*2	75142*2	92.76
BN013	250:247	39.38	0	0.13	0.001	1.921	37.5	95.22	79245*2	76116*2	96.05
BN014	247:250	40.76	0	0.11	0.002	3.592	37.5	92.01	82010*2	76199*2	92.91
BN015	246:250	40.64	0	0.116	0.004	3.641	37.5	92.27	81936*2	76253*2	93.06
BN016	245:250	44.8	0	0.105	0.01	7.892	37.5	83.71	90504*2	77032*2	85.11
BN017	244:250	41.11	0	0.133	0.01	4.27	37.5	91.21	83225*2	76628*2	92.07
BN018	243:250	39.99	0	0.117	0.001	2.791	37.5	93.77	81120*2	76645*2	94.48
BN019	250:244	38.56	0	0.092	0.004	1.256	37.5	97.26	78051*2	76219*2	97.65
BN020	249:244	38.55	0	0.086	0.007	1.369	37.5	97.28	78193*2	76339*2	97.63
BN021	248:244	38.61	0	0.09	0.004	1.398	37.5	97.12	78478*2	76465*2	97.43
BN022	244:245	39.13	0	0.087	0.004	2.075	37.5	95.85	80011*2	77067*2	96.32
BN023	247:244	39.06	0	0.091	0.022	2.445	37.5	96.01	79545*2	76694*2	96.42
BN024	246:244	41.11	0	0.096	0.072	7.403	37.5	91.23	83888*2	76818*2	91.57
BN025	245:244	38.6	0	0.102	0.003	1.445	37.5	97.16	78927*2	76984*2	97.54
BN026	249:247	39.05	0	0.106	0.004	1.854	37.5	96.02	78736*2	76018*2	96.55
BN027	244:244	38.81	0	0.088	0.012	1.895	37.5	96.62	79529*2	77156*2	97.02
BN028	243:244	38.37	0	0.088	0.005	1.103	37.5	97.73	78792*2	77236*2	98.03
BN029	250:243	39.17	0	0.102	0.002	1.868	37.5	95.74	79454*2	76483*2	96.26
BN030	249:243	38.92	0	0.091	0.001	1.637	37.5	96.36	79097*2	76538*2	96.76
BN031	248:243	39.66	0	0.09	0.012	3.117	37.5	94.55	80782*2	76750*2	95.01
BN032	246:243	39.34	0	0.093	0.017	2.9	37.5	95.33	80442*2	76987*2	95.7
NC001	245:243	39.74	0	0.069	0.013	3.483	37.5	94.36	81439*2	77229*2	94.83
NC002	244:243	39.36	0	0.1	0.011	2.704	37.5	95.27	80825*2	77348*2	95.7
NC003	243:243	39.18	0	0.086	0.013	2.582	37.5	95.71	80621*2	77439*2	96.05
NC004	250:250	38.4	0	0.136	0.001	0.931	37.5	97.65	76809*2	75270*2	98
NC005	249:250	38.37	0	0.147	0	0.916	37.5	97.72	76902*2	75390*2	98.03
NC006	248:250	38.53	0	0.131	0.002	1.255	37.5	97.33	77371*2	75524*2	97.61
NC007	246:250	39.27	0	0.118	0.021	3.236	37.5	95.5	79169*2	75843*2	95.8
NC008	245:250	38.7	0	0.129	0.008	1.647	37.5	96.9	78179*2	76042*2	97.27
NC009	295:293	46.55	0	0.081	0.002	2.184	37.5	80.56	79162*2	75242*2	95.05
NC010	243:250	38.27	0	0.13	0	0.845	37.5	98	77619*2	76254*2	98.24
NC011	250:249	39.51	0	0.117	0.002	2.256	37.5	94.91	79185*2	75646*2	95.53
NC012	249:249	39.79	0	0.106	0.007	2.882	37.5	94.25	79897*2	75797*2	94.87
NC013	248:249	39.68	0	0.116	0.003	2.577	37.5	94.5	79844*2	75910*2	95.07
NC014	247:249	34.66	0	0.116	0.001	2.134	32.99	95.19	69874*2	66905*2	95.75
NC015	246:249	40.97	0	0.094	0.038	5.711	37.5	91.54	82762*2	76255*2	92.14
NC016	245:249	39.98	0	0.093	0.009	3.096	37.5	93.79	80935*2	76477*2	94.49
NC017	244:249	41.01	0	0.102	0.043	5.289	37.5	91.43	83192*2	76754*2	92.26
NC018	243:249	39.37	0	0.108	0.004	2.342	37.5	95.25	80018*2	76642*2	95.78
NC019	250:248	39.1	0	0.123	0.002	1.926	37.5	95.91	78512*2	75649*2	96.35
NC020	249:248	38.32	0	0.091	0.007	1.811	36.92	96.33	77107*2	74569*2	96.71
NC021	248:248	38.76	0	0.119	0.007	2.077	37.12	95.78	78147*2	75168*2	96.19
NC022	247:248	38.91	0	0.1	0.001	1.614	37.5	96.38	78603*2	76054*2	96.76
NC023	246:248	34.39	0	0.126	0.002	1.504	33.21	96.57	69606*2	67536*2	97.03
NC024	245:248	39.25	0	0.115	0.01	2.341	37.5	95.53	79621*2	76437*2	96
NC025	244:248	39.33	0	0.116	0.01	2.677	37.5	95.34	79948*2	76538*2	95.73
