# Supplementary material for: Variations in the Gut Microbiota in Breast Cancer Occurrence and Bone Metastasis
Source: Front Microbiol. 2022 May 26;13:894283. doi: 10.3389/fmicb.2022.894283 (PMC9204246; doi:10.3389/fmicb.2022.894283)
Supplement: Supplementary file 4 [file Table_3.XLSX]

## Sheet: Phylum.BM-BN-NC.abundance
Taxon	BM	BN	NC
Chloroflexi	0	1.82558e-06	0
Lentisphaerae	2.6595e-05	3.46861e-05	2.82311e-05
Cyanobacteria	0.000141554	1.94729e-05	2.82311e-05
Euryarchaeota	3.5174e-05	3.95543e-05	0.000247022
WPS-2	0	0.00169414	0
Tenericutes	5.31899e-05	0.00211159	0.000106651
Synergistetes	6.26269e-05	0.000112578	0.00270627
Verrucomicrobia	0.000516457	0.0031826	0.0124625
Actinobacteria	0.00715062	0.00706501	0.00682096
Other	0.0101421	0.0332256	1.64682e-05
Fusobacteria	0.0274357	0.0319471	0.0184616
Proteobacteria	0.136322	0.110395	0.0681484
Firmicutes	0.325114	0.380923	0.404995
Bacteroidetes	0.493	0.429248	0.485979

## Sheet: Family.BM-BN-NC.abundance
Taxon	BM	BN	NC
Streptococcaceae	0.00753238	0.00614978	0.00136686
Verrucomicrobiaceae	0.000516457	0.00309132	0.0124295
Bifidobacteriaceae	0.00535417	0.00542077	0.00571367
Desulfovibrionaceae	0.0055309	0.0057445	0.00765299
Rikenellaceae	0.00643684	0.0149345	0.0143508
Alcaligenaceae	0.0193457	0.0218309	0.0123229
Porphyromonadaceae	0.0203228	0.0177727	0.02007
Fusobacteriaceae	0.0274323	0.0319471	0.0184616
Other	0.04644	0.119048	0.0343228
Prevotellaceae	0.0685327	0.0665876	0.0874302
Enterobacteriaceae	0.103158	0.074622	0.0472503
Ruminococcaceae	0.0687609	0.10463	0.120281
Lachnospiraceae	0.119948	0.12405	0.101323
Veillonellaceae	0.108719	0.086585	0.166046
Bacteroidaceae	0.39197	0.317586	0.350978

## Sheet: Genus.BM-BN-NC.abundance
Taxon	BM	BN	NC
Dialister	0.00579341	0.00395178	0.00567603
Streptococcus	0.00751008	0.00613518	0.00136137
Akkermansia	0.000516457	0.00309132	0.0124295
Bifidobacterium	0.00529755	0.00541468	0.00569328
Dorea	0.00407418	0.00724757	0.00659354
Megasphaera	0.00577197	0.00683377	0.00795961
Veillonella	0.0181644	0.00577067	0.000368573
Blautia	0.00839543	0.00736988	0.00761535
Mitsuokella	0.0361889	1.33876e-05	0.000160761
Coprococcus	0.00344534	0.0173236	0.00933823
Oscillospira	0.00886213	0.0107235	0.0195736
Clostridium	0.0126952	0.0138422	0.0127613
Sutterella	0.0193457	0.0169992	0.0123229
Ruminococcus	0.0137024	0.0179199	0.0236177
Parabacteroides	0.0202842	0.0177568	0.0200104
Roseburia	0.0257628	0.0142438	0.0243595
Fusobacterium	0.025834	0.0302378	0.0177056
Lachnospira	0.0360911	0.0345096	0.0110352
Phascolarctobacterium	0.0236095	0.0241993	0.0374713
Escherichia	0.0660791	0.0524715	0.0373318
Megamonas	0.0168681	0.0435104	0.111596
Faecalibacterium	0.0429526	0.0670811	0.0586925
Prevotella	0.0685327	0.0699138	0.0874302
Other	0.132434	0.206264	0.118221
Bacteroides	0.391789	0.317175	0.350675
