# Supplementary material for: Variations in the Gut Microbiota in Breast Cancer Occurrence and Bone Metastasis
Source: Front Microbiol. 2022 May 26;13:894283. doi: 10.3389/fmicb.2022.894283 (PMC9204246; doi:10.3389/fmicb.2022.894283)
Supplement: Supplementary file 5 [file Table_4.XLSX]

## Sheet: BN-NC.OTU_tax_assignments
Group	Sample	Archaea	Archaea|Euryarchaeota	Archaea|Euryarchaeota|Methanobacteria	Archaea|Euryarchaeota|Methanobacteria|Methanobacteriales	Archaea|Euryarchaeota|Methanobacteria|Methanobacteriales|Methanobacteriaceae	Archaea|Euryarchaeota|Methanobacteria|Methanobacteriales|Methanobacteriaceae|Methanobrevibacter	Archaea|Euryarchaeota|Methanobacteria|Methanobacteriales|Methanobacteriaceae|Methanosphaera	Archaea|Euryarchaeota|Methanomicrobia	Archaea|Euryarchaeota|Methanomicrobia|Methanosarcinales	Archaea|Euryarchaeota|Methanomicrobia|Methanosarcinales|Methanosaetaceae	Archaea|Euryarchaeota|Methanomicrobia|Methanosarcinales|Methanosaetaceae|Methanosaeta	Archaea|Euryarchaeota|Thermoplasmata	Archaea|Euryarchaeota|Thermoplasmata|E2	Archaea|Euryarchaeota|Thermoplasmata|E2|Methanomassiliicoccaceae	Archaea|Euryarchaeota|Thermoplasmata|E2|Methanomassiliicoccaceae|vadinCA11	Bacteria	Bacteria|Actinobacteria	Bacteria|Actinobacteria|Actinobacteria	Bacteria|Actinobacteria|Actinobacteria|Actinomycetales	Bacteria|Actinobacteria|Actinobacteria|Actinomycetales|Actinomycetaceae	Bacteria|Actinobacteria|Actinobacteria|Actinomycetales|Actinomycetaceae|Actinomyces	Bacteria|Actinobacteria|Actinobacteria|Actinomycetales|Actinomycetaceae|Mobiluncus	Bacteria|Actinobacteria|Actinobacteria|Actinomycetales|Corynebacteriaceae	Bacteria|Actinobacteria|Actinobacteria|Actinomycetales|Corynebacteriaceae|Corynebacterium	Bacteria|Actinobacteria|Actinobacteria|Actinomycetales|Microbacteriaceae	Bacteria|Actinobacteria|Actinobacteria|Actinomycetales|Microbacteriaceae|Leucobacter	Bacteria|Actinobacteria|Actinobacteria|Actinomycetales|Micrococcaceae	Bacteria|Actinobacteria|Actinobacteria|Actinomycetales|Micrococcaceae|Kocuria	Bacteria|Actinobacteria|Actinobacteria|Actinomycetales|Micrococcaceae|Rothia	Bacteria|Actinobacteria|Actinobacteria|Bifidobacteriales	Bacteria|Actinobacteria|Actinobacteria|Bifidobacteriales|Bifidobacteriaceae	Bacteria|Actinobacteria|Actinobacteria|Bifidobacteriales|Bifidobacteriaceae|Bifidobacterium	Bacteria|Actinobacteria|Actinobacteria|Bifidobacteriales|Bifidobacteriaceae|Gardnerella	Bacteria|Actinobacteria|Actinobacteria|Bifidobacteriales|Bifidobacteriaceae|Scardovia	Bacteria|Actinobacteria|Coriobacteriia	Bacteria|Actinobacteria|Coriobacteriia|Coriobacteriales	Bacteria|Actinobacteria|Coriobacteriia|Coriobacteriales|Coriobacteriaceae	Bacteria|Actinobacteria|Coriobacteriia|Coriobacteriales|Coriobacteriaceae|Adlercreutzia	Bacteria|Actinobacteria|Coriobacteriia|Coriobacteriales|Coriobacteriaceae|Atopobium	Bacteria|Actinobacteria|Coriobacteriia|Coriobacteriales|Coriobacteriaceae|Collinsella	Bacteria|Actinobacteria|Coriobacteriia|Coriobacteriales|Coriobacteriaceae|Eggerthella	Bacteria|Actinobacteria|Coriobacteriia|Coriobacteriales|Coriobacteriaceae|Slackia	Bacteria|Bacteroidetes	Bacteria|Bacteroidetes|Bacteroidia	Bacteria|Bacteroidetes|Bacteroidia|Bacteroidales	Bacteria|Bacteroidetes|Bacteroidia|Bacteroidales|Bacteroidaceae	Bacteria|Bacteroidetes|Bacteroidia|Bacteroidales|Bacteroidaceae|Bacteroides	Bacteria|Bacteroidetes|Bacteroidia|Bacteroidales|Barnesiellaceae
BN	BN001	0	0	0	0	0	0	0	0	0	0	0	0	0	0	0	95.2048	1.63306	1.62728	0.00192578	0.00192578	0.00192578	0	0	0	0	0	0	0	0	1.62536	1.62536	1.62536	0	0	0.00577734	0.00577734	0.00577734	0	0	0	0.00577734	0	44.7224	44.7224	44.7224	43.4437	43.4437	0
BN	BN002	0	0	0	0	0	0	0	0	0	0	0	0	0	0	0	94.4931	0.31894	0.24024	0.0248524	0.00828415	0.00828415	0	0	0	0	0	0.0165683	0	0.0165683	0.215388	0.215388	0.213317	0	0.00207104	0.0786994	0.0786994	0.0786994	0	0.0124262	0.0621311	0.00414207	0	45.8652	45.8652	45.8652	41.2406	41.2406	0.331366
BN	BN003	0	0	0	0	0	0	0	0	0	0	0	0	0	0	0	96.7603	0.09032	0.0844296	0.00196348	0	0	0	0	0	0	0	0.00196348	0	0.00196348	0.0824661	0.0824661	0.0824661	0	0	0.00589044	0.00589044	0.00589044	0	0	0.00589044	0	0	44.675	44.675	44.675	44.6338	44.6338	0
BN	BN004	0.00176072	0.00176072	0	0	0	0	0	0.00176072	0.00176072	0.00176072	0.00176072	0	0	0	0	96.0718	0.00880359	0.00880359	0.00176072	0.00176072	0.00176072	0	0	0	0	0	0	0	0	0.00704287	0.00704287	0.00704287	0	0	0	0	0	0	0	0	0	0	54.7654	54.7654	54.7654	53.9924	53.9924	0
BN	BN005	0	0	0	0	0	0	0	0	0	0	0	0	0	0	0	78.7345	0.100577	0.0218646	0.0153052	0.00874585	0.00874585	0	0	0	0	0	0.00655938	0	0.00655938	0.00655938	0.00655938	0.00655938	0	0	0.0787126	0.0787126	0.0787126	0.00437292	0	0.0721532	0.00218646	0	36.7282	36.7282	36.7282	28.1769	28.1769	0.35858
BN	BN006	0	0	0	0	0	0	0	0	0	0	0	0	0	0	0	93.0165	0.127542	0.0738404	0.00223759	0	0	0	0	0	0	0	0.00223759	0	0.00223759	0.0716028	0.0716028	0.0716028	0	0	0.0537021	0.0537021	0.0537021	0.00671276	0	0.0469893	0	0	45.0314	45.0314	45.0314	36.3474	36.3474	0
BN	BN007	0	0	0	0	0	0	0	0	0	0	0	0	0	0	0	90.8368	0.492353	0.168676	0.00455882	0	0	0	0	0	0	0	0.00455882	0	0.00455882	0.164118	0.164118	0.164118	0	0	0.323676	0.323676	0.323676	0.0205147	0	0.303162	0	0	43.7829	43.7829	43.7829	35.071	35.071	0
BN	BN008	0	0	0	0	0	0	0	0	0	0	0	0	0	0	0	98.4723	0.558469	0.151449	0.0113587	0.00378623	0.00378623	0	0	0	0	0	0.00757246	0	0.00757246	0.14009	0.14009	0.14009	0	0	0.40702	0.40702	0.40702	0	0	0.380516	0	0.0265036	40.5202	40.5202	40.5202	30.6685	30.6685	0.0454348
BN	BN009	0	0	0	0	0	0	0	0	0	0	0	0	0	0	0	91.486	0.188154	0.176865	0.00564462	0.00564462	0.00564462	0	0	0	0	0	0	0	0	0.17122	0.17122	0.17122	0	0	0.0112892	0.0112892	0.0112892	0	0	0.0112892	0	0	49.8476	49.8476	49.8476	48.2765	48.2765	0.374426
BN	BN010	0.0571699	0.0571699	0.0571699	0.0571699	0.0571699	0.0551985	0.00197138	0	0	0	0	0	0	0	0	91.4797	0.44356	0.0177424	0.0177424	0.0177424	0.0177424	0	0	0	0	0	0	0	0	0	0	0	0	0	0.425817	0.425817	0.425817	0.031542	0	0.374561	0.0197138	0	58.6898	58.6898	58.6898	52.7185	52.7185	0.00394275
BN	BN011	0	0	0	0	0	0	0	0	0	0	0	0	0	0	0	98.6441	0.938259	0.723011	0	0	0	0	0	0	0	0	0	0	0	0.723011	0.723011	0.723011	0	0	0.215248	0.215248	0.215248	0.00367945	0	0.209728	0.00183972	0	42.3339	42.3339	42.3339	40.9817	40.9817	0
BN	BN012	0	0	0	0	0	0	0	0	0	0	0	0	0	0	0	85.4931	0.0745612	0.0573548	0.0172064	0.0152946	0.0152946	0	0	0	0	0	0.00191183	0	0.00191183	0.0401484	0.0401484	0.0401484	0	0	0.0172064	0.0172064	0.0172064	0	0	0.0172064	0	0	48.4572	48.4572	48.4572	46.8283	46.8283	0
BN	BN013	0.00164306	0.00164306	0.00164306	0.00164306	0.00164306	0.00164306	0	0	0	0	0	0	0	0	0	5.20686	2.29864	2.03411	1.60198	1.56584	1.56255	0.00328612	0.00328612	0.00328612	0	0	0.0328612	0	0.0328612	0.432125	0.432125	0.432125	0	0	0.264533	0.264533	0.264533	0.00492918	0.238244	0.0180737	0.00328612	0	0.0295751	0.0295751	0.0295751	0.0131445	0.0131445	0
BN	BN014	0	0	0	0	0	0	0	0	0	0	0	0	0	0	0	0.764037	0.342444	0.326291	0.211604	0.205143	0.205143	0	0	0	0	0	0.0064612	0	0.0064612	0.114686	0.114686	0.114686	0	0	0.016153	0.016153	0.016153	0.0016153	0.0113071	0.0032306	0	0	0.0177683	0.0177683	0.0177683	0.0080765	0.0080765	0
BN	BN015	0.0288462	0.0288462	0.00192308	0.00192308	0.00192308	0.00192308	0	0.00576923	0.00576923	0.00576923	0.00576923	0.0211538	0.0211538	0.0211538	0.0211538	92.7615	0.0961538	0.0942308	0.00384615	0	0	0	0	0	0	0	0.00384615	0	0.00384615	0.0903846	0.0903846	0.0903846	0	0	0.00192308	0.00192308	0.00192308	0	0	0.00192308	0	0	57.0404	57.0404	57.0404	0.301923	0.301923	0
BN	BN016	0.00190687	0.00190687	0	0	0	0	0	0.00190687	0.00190687	0.00190687	0.00190687	0	0	0	0	85.6222	0.356584	0.257427	0.0133481	0.0133481	0.0133481	0	0	0	0	0	0	0	0	0.244079	0.244079	0.244079	0	0	0.0991572	0.0991572	0.0991572	0	0	0.0953434	0.00381374	0	60.5374	60.5374	60.5374	57.2823	57.2823	0
BN	BN017	0.00358526	0.00358526	0	0	0	0	0	0.00358526	0.00358526	0.00358526	0.00358526	0	0	0	0	91.8023	0.980568	0.976983	0.00717051	0.00179263	0.00179263	0	0.00179263	0.00179263	0	0	0.00358526	0	0.00358526	0.969812	0.969812	0.969812	0	0	0.00358526	0.00358526	0.00358526	0	0	0	0.00358526	0	51.9074	51.9074	51.9074	40.6281	40.6281	0
BN	BN018	0	0	0	0	0	0	0	0	0	0	0	0	0	0	0	67.385	0.246595	0.188834	0.00222158	0.00222158	0.00222158	0	0	0	0	0	0	0	0	0.186613	0.186613	0.186613	0	0	0.0577611	0.0577611	0.0577611	0.0577611	0	0	0	0	27.8164	27.8164	27.8164	24.8773	24.8773	0.0755337
BN	BN019	0	0	0	0	0	0	0	0	0	0	0	0	0	0	0	93.209	0.0100044	0.00800352	0.00200088	0.00200088	0.00200088	0	0	0	0	0	0	0	0	0.00600264	0.00600264	0.00600264	0	0	0.00200088	0.00200088	0.00200088	0	0	0.00200088	0	0	44.6617	44.6617	44.6617	42.4447	42.4447	0
BN	BN020	0.00194799	0.00194799	0	0	0	0	0	0.00194799	0.00194799	0.00194799	0.00194799	0	0	0	0	93.7372	0.224019	0.0525957	0.00584397	0	0	0	0	0	0	0	0.00584397	0	0.00584397	0.0467517	0.0467517	0.0467517	0	0	0.171423	0.171423	0.171423	0	0	0.165579	0.00584397	0	43.7947	43.7947	43.7947	41.759	41.759	0
BN	BN021	0	0	0	0	0	0	0	0	0	0	0	0	0	0	0	91.2353	0.129771	0.0597359	0.00205986	0.00205986	0.00205986	0	0	0	0	0	0	0	0	0.0576761	0.0576761	0.0576761	0	0	0.0700352	0.0700352	0.0700352	0.0102993	0	0.0597359	0	0	56.8068	56.8068	56.8068	43.6402	43.6402	0
BN	BN022	0	0	0	0	0	0	0	0	0	0	0	0	0	0	0	93.0859	0.14367	0.0897935	0.00399082	0.00199541	0.00199541	0	0	0	0	0	0.00199541	0	0.00199541	0.0858027	0.0858027	0.0858027	0	0	0.0538761	0.0538761	0.0538761	0.00199541	0	0.0518807	0	0	51.9665	51.9665	51.9665	41.4227	41.4227	0
BN	BN023	0	0	0	0	0	0	0	0	0	0	0	0	0	0	0	79.9212	0.45779	0.436453	0.195919	0	0	0	0.0252173	0.0252173	0.170701	0.170701	0	0	0	0.240534	0.240534	0.238594	0	0.00193979	0.0213377	0.0213377	0.0213377	0	0	0	0.0213377	0	27.6013	27.448	27.448	26.2609	26.2609	0
BN	BN024	0	0	0	0	0	0	0	0	0	0	0	0	0	0	0	87.6993	0.0498892	0.0239468	0.00399114	0.00399114	0.00399114	0	0	0	0	0	0	0	0	0.0199557	0.0199557	0.0199557	0	0	0.0259424	0.0259424	0.0259424	0	0	0.0259424	0	0	0.995789	0.995789	0.995789	0.0259424	0.0259424	0
BN	BN025	0	0	0	0	0	0	0	0	0	0	0	0	0	0	0	89.6089	0.227637	0.188614	0.00216797	0	0	0	0	0	0	0	0.00216797	0	0.00216797	0.186446	0.186446	0.184278	0	0.00216797	0.0390235	0.0390235	0.0390235	0.00650392	0	0.00433595	0.0281837	0	49.8374	49.8374	49.8374	45.2131	45.2131	0
BN	BN026	0	0	0	0	0	0	0	0	0	0	0	0	0	0	0	90.5916	0.158033	0.112571	0.00216483	0.00216483	0.00216483	0	0	0	0	0	0	0	0	0.110406	0.110406	0.106077	0.00216483	0.00216483	0.0454614	0.0454614	0.0454614	0.00865932	0	0.0173186	0.0194835	0	50.4795	50.4795	50.4795	45.968	45.968	0
BN	BN027	0	0	0	0	0	0	0	0	0	0	0	0	0	0	0	83.4118	0.274868	0.257568	0.074964	0.0269101	0.0269101	0	0	0	0	0	0.0480538	0	0.0480538	0.182605	0.182605	0.182605	0	0	0.0172994	0.0172994	0.0172994	0	0.00576646	0.0115329	0	0	40.7516	40.7516	40.7516	38.9755	38.9755	0
BN	BN028	0	0	0	0	0	0	0	0	0	0	0	0	0	0	0	96.7099	0.00974545	0.00389818	0.00389818	0.00194909	0.00194909	0	0.00194909	0.00194909	0	0	0	0	0	0	0	0	0	0	0.00584727	0.00584727	0.00584727	0	0	0	0.00584727	0	61.7394	61.7394	61.7394	58.9502	58.9502	0
BN	BN029	0	0	0	0	0	0	0	0	0	0	0	0	0	0	0	91.1108	10.7963	10.7789	0.0251436	0.00386825	0.00386825	0	0	0	0	0	0.0212754	0	0.0212754	10.7537	10.7537	10.7441	0	0.00967062	0.0174071	0.0174071	0.0174071	0	0	0	0.0174071	0	0.00193412	0.00193412	0.00193412	0	0	0
BN	BN030	0.0037123	0.0037123	0	0	0	0	0	0.0037123	0.0037123	0.0037123	0.0037123	0	0	0	0	93.5592	0.0334107	0.0037123	0.0037123	0.0037123	0.0037123	0	0	0	0	0	0	0	0	0	0	0	0	0	0.0296984	0.0296984	0.0296984	0	0	0.0259861	0.0037123	0	74.1234	74.1234	74.1234	13.7077	13.7077	0
BN	BN031	0.00191476	0.00191476	0	0	0	0	0	0.00191476	0.00191476	0.00191476	0.00191476	0	0	0	0	91.7091	0.143607	0.141692	0.00765902	0.00765902	0.00765902	0	0	0	0	0	0	0	0	0.134033	0.134033	0.134033	0	0	0.00191476	0.00191476	0.00191476	0	0	0	0.00191476	0	2.03156	2.03156	2.03156	1.99135	1.99135	0
BN	BN032	0.021972	0.021972	0.005493	0.005493	0.005493	0.003662	0.001831	0	0	0	0	0.016479	0.016479	0.016479	0.016479	87.6847	0.007324	0.003662	0.003662	0.003662	0.003662	0	0	0	0	0	0	0	0	0	0	0	0	0	0.003662	0.003662	0.003662	0.001831	0	0	0.001831	0	69.9881	69.9881	69.9881	4.04101	4.04101	0
NC	NC001	0	0	0	0	0	0	0	0	0	0	0	0	0	0	0	92.0335	0.0429923	0.0300946	0.0128977	0.00644884	0.00644884	0	0.00644884	0.00644884	0	0	0	0	0	0.0171969	0.0171969	0.0171969	0	0	0.0128977	0.0128977	0.0128977	0.00429923	0	0.00429923	0.00429923	0	63.2008	63.2008	63.2008	59.0026	59.0026	0
NC	NC002	0	0	0	0	0	0	0	0	0	0	0	0	0	0	0	97.7902	0.78497	0.732887	0.014881	0	0	0	0.00186012	0.00186012	0	0	0.0130208	0	0.0130208	0.718006	0.718006	0.684524	0.0334821	0	0.0520833	0.0520833	0.0520833	0	0.00186012	0.0502232	0	0	66.875	66.875	66.875	51.4881	51.4881	0
NC	NC003	0	0	0	0	0	0	0	0	0	0	0	0	0	0	0	99.0436	0.356084	0.251683	0.0428792	0.0167788	0.0167788	0	0.00186432	0.00186432	0	0	0.0242361	0	0.0242361	0.208803	0.208803	0.20321	0.00559295	0	0.104402	0.104402	0.104402	0	0.00186432	0.0969444	0	0.00559295	50.0401	50.0401	50.0401	47.5978	47.5978	0
NC	NC004	0	0	0	0	0	0	0	0	0	0	0	0	0	0	0	90.4209	0.0590882	0.0431799	0.00681787	0.00227262	0.00227262	0	0	0	0	0	0.00454525	0	0.00454525	0.036362	0.036362	0.036362	0	0	0.0159084	0.0159084	0.0159084	0.00227262	0	0.0136357	0	0	53.1749	53.1749	53.1749	51.1818	51.1818	0
NC	NC005	0.00212558	0.00212558	0	0	0	0	0	0.00212558	0.00212558	0.00212558	0.00212558	0	0	0	0	92.4393	0.150916	0.0935255	0.0510139	0.00637674	0.00637674	0	0	0	0	0	0.0446372	0	0.0446372	0.0425116	0.0425116	0.0425116	0	0	0.0573906	0.0573906	0.0573906	0	0.00212558	0.0552651	0	0	53.3648	53.3648	53.3648	52.2297	52.2297	0.00637674
NC	NC006	0	0	0	0	0	0	0	0	0	0	0	0	0	0	0	98.5653	0.0594049	0.0414034	0.00540044	0.0036003	0.0036003	0	0.00180015	0.00180015	0	0	0	0	0	0.036003	0.036003	0.036003	0	0	0.0180015	0.0180015	0.0180015	0	0	0.0162013	0.00180015	0	52.8181	52.8181	52.8181	12.0106	12.0106	0
NC	NC007	0	0	0	0	0	0	0	0	0	0	0	0	0	0	0	90.4731	5.17269	4.68956	0.00199641	0	0	0	0	0	0	0	0.00199641	0	0.00199641	4.68756	4.68756	4.68756	0	0	0.48313	0.48313	0.48313	0	0	0.469156	0.0139748	0	49.0158	49.0158	49.0158	41.7588	41.7588	0
NC	NC008	0	0	0	0	0	0	0	0	0	0	0	0	0	0	0	95.9148	0.460275	0.452636	0.00381971	0.00381971	0.00381971	0	0	0	0	0	0	0	0	0.448816	0.448816	0.448816	0	0	0.00763942	0.00763942	0.00763942	0	0	0	0.00763942	0	43.2525	43.2525	43.2525	39.492	39.492	0
NC	NC009	0	0	0	0	0	0	0	0	0	0	0	0	0	0	0	94.4491	0.21235	0.160194	0.0149017	0.0149017	0.0149017	0	0	0	0	0	0	0	0	0.145292	0.145292	0.145292	0	0	0.0521561	0.0521561	0.0521561	0	0	0.0521561	0	0	75.6133	75.6133	75.6133	74.4342	74.4342	0
NC	NC010	0	0	0	0	0	0	0	0	0	0	0	0	0	0	0	92.0299	1.35168	1.16772	0.0339918	0.0179957	0.0179957	0	0	0	0	0	0.0159962	0	0.0159962	1.13373	1.13373	1.13373	0	0	0.183956	0.183956	0.183956	0.00799808	0.00199952	0.159962	0.0139966	0	58.0301	58.0301	58.0301	55.6906	55.6906	0
NC	NC011	0	0	0	0	0	0	0	0	0	0	0	0	0	0	0	99.429	0.0140979	0.0123357	0.00704895	0.00528672	0.00528672	0	0	0	0	0	0.00176224	0	0.00176224	0.00528672	0.00528672	0.00528672	0	0	0.00176224	0.00176224	0.00176224	0	0	0	0.00176224	0	24.2449	24.2449	24.2449	23.8061	23.8061	0
NC	NC012	0.00411421	0.00411421	0	0	0	0	0	0.00411421	0.00411421	0.00411421	0.00411421	0	0	0	0	82.9363	0.53279	0.450506	0.00617132	0.00411421	0.00411421	0	0.00205711	0.00205711	0	0	0	0	0	0.444335	0.444335	0.444335	0	0	0.0822842	0.0822842	0.0822842	0	0.00205711	0.07817	0	0.00205711	39.2619	39.2619	39.2619	36.8181	36.8181	0
NC	NC013	0.00399888	0.00399888	0.00399888	0.00399888	0.00399888	0.00399888	0	0	0	0	0	0	0	0	0	87.2396	0.791778	0.765786	0	0	0	0	0	0	0	0	0	0	0	0.765786	0.765786	0.765786	0	0	0.0259927	0.0259927	0.0259927	0.00199944	0	0.0239933	0	0	57.8918	57.8918	57.8918	18.9627	18.9627	1.04571
NC	NC014	0	0	0	0	0	0	0	0	0	0	0	0	0	0	0	96.42	0.21093	0.170292	0.00193513	0.00193513	0.00193513	0	0	0	0	0	0	0	0	0.168357	0.168357	0.168357	0	0	0.0406378	0.0406378	0.0406378	0.0058054	0	0.0328973	0.00193513	0	66.0403	66.0403	66.0403	1.56939	1.56939	0
NC	NC015	0.428725	0.428725	0.428725	0.428725	0.428725	0.383379	0.0453459	0	0	0	0	0	0	0	0	79.8128	0.78943	0.49056	0.0082447	0.0082447	0.0082447	0	0	0	0	0	0	0	0	0.482315	0.482315	0.482315	0	0	0.29887	0.29887	0.29887	0.0247341	0.00206118	0.26383	0	0.0082447	37.0991	37.0991	37.0991	28.9739	28.9739	0.0329788
NC	NC016	0	0	0	0	0	0	0	0	0	0	0	0	0	0	0	96.0346	1.41142	1.16982	0.00726599	0.00544949	0.00544949	0	0.0018165	0.0018165	0	0	0	0	0	1.16256	1.16256	1.16256	0	0	0.241594	0.241594	0.241594	0	0	0.219796	0.021798	0	59.3214	59.3214	59.3214	57.4667	57.4667	0
NC	NC017	0	0	0	0	0	0	0	0	0	0	0	0	0	0	0	88.2401	2.27973	2.2398	0.00950679	0.00950679	0.00950679	0	0	0	0	0	0	0	0	2.23029	2.23029	2.23029	0	0	0.0399285	0.0399285	0.0399285	0	0	0.0380272	0.00190136	0	10.6457	10.6457	10.6457	8.09598	8.09598	0
NC	NC018	0	0	0	0	0	0	0	0	0	0	0	0	0	0	0	95.555	0.0533108	0.0496342	0.00919151	0.0018383	0.0018383	0	0.0018383	0.0018383	0	0	0.00551491	0	0.00551491	0.0404427	0.0404427	0.0404427	0	0	0.00367661	0.00367661	0.00367661	0	0.0018383	0	0.0018383	0	28.3301	28.3301	28.3301	26.2068	26.2068	0
NC	NC019	0.0020813	0.0020813	0.0020813	0.0020813	0.0020813	0	0.0020813	0	0	0	0	0	0	0	0	85.4788	0.310113	0.258081	0.035382	0.0020813	0.0020813	0	0	0	0	0	0.0333007	0	0.0333007	0.222699	0.222699	0.222699	0	0	0.0520324	0.0520324	0.0520324	0.0145691	0	0.035382	0.0020813	0	35.8753	35.8753	35.8753	32.3204	32.3204	0
NC	NC020	0.00187178	0.00187178	0	0	0	0	0	0.00187178	0.00187178	0.00187178	0.00187178	0	0	0	0	98.1675	0.0205896	0.0205896	0.00561535	0.00561535	0.00561535	0	0	0	0	0	0	0	0	0.0149743	0.0149743	0.0149743	0	0	0	0	0	0	0	0	0	0	35.9233	35.9233	35.9233	34.2742	34.2742	0
NC	NC021	0.120143	0.120143	0.120143	0.120143	0.120143	0.093214	0.0269285	0	0	0	0	0	0	0	0	93.1788	0.298285	0.223714	0.0476427	0.0186428	0.0186428	0	0	0	0	0	0.0289999	0	0.0289999	0.176071	0.176071	0.174	0	0.00207142	0.0745712	0.0745712	0.0745712	0.00207142	0.0145	0.0579998	0	0	39.2762	39.2762	39.2762	31.3862	31.3862	0
NC	NC022	0	0	0	0	0	0	0	0	0	0	0	0	0	0	0	94.4575	0.0832206	0.0561739	0.0166441	0.00624155	0.00624155	0	0	0	0	0	0.0104026	0	0.0104026	0.0395298	0.0395298	0.0395298	0	0	0.0270467	0.0270467	0.0270467	0	0	0.0249662	0.00208052	0	68.734	68.734	68.734	67.2152	67.2152	0.00208052
NC	NC023	0	0	0	0	0	0	0	0	0	0	0	0	0	0	0	87.9113	0.0859604	0.0747482	0.0691421	0.0654047	0.0654047	0	0	0	0	0	0.00373741	0	0.00373741	0.00560611	0.00560611	0.00373741	0	0.0018687	0.0112122	0.0112122	0.0112122	0	0	0	0.0112122	0	21.2023	21.2023	21.2023	19.3093	19.3093	0
NC	NC024	0	0	0	0	0	0	0	0	0	0	0	0	0	0	0	56.0932	1.42724	1.14644	0.0612279	0.0401149	0.0401149	0	0.0211131	0.0211131	0	0	0	0	0	1.08521	1.08521	1.07888	0.00633392	0	0.280804	0.280804	0.280804	0.255468	0	0	0.0253357	0	9.45022	9.45022	9.45022	6.13124	6.13124	0.437041
NC	NC025	0.0210623	0.0210623	0.0210623	0.0210623	0.0210623	0.0134033	0.00765902	0	0	0	0	0	0	0	0	85.8825	0.0172328	0.015318	0.0114885	0.00574427	0.00574427	0	0.00191476	0.00191476	0	0	0.00382951	0	0.00382951	0.00382951	0.00382951	0.00382951	0	0	0.00191476	0.00191476	0.00191476	0	0	0.00191476	0	0	64.4583	64.4583	64.4583	5.55279	5.55279	0.00765902
[truncated: 214 more columns]

## Sheet: BM-BN.OTU_tax_assignments
Group	Sample	Archaea	Archaea|Euryarchaeota	Archaea|Euryarchaeota|Methanobacteria	Archaea|Euryarchaeota|Methanobacteria|Methanobacteriales	Archaea|Euryarchaeota|Methanobacteria|Methanobacteriales|Methanobacteriaceae	Archaea|Euryarchaeota|Methanobacteria|Methanobacteriales|Methanobacteriaceae|Methanobrevibacter	Archaea|Euryarchaeota|Methanobacteria|Methanobacteriales|Methanobacteriaceae|Methanosphaera	Archaea|Euryarchaeota|Methanomicrobia	Archaea|Euryarchaeota|Methanomicrobia|Methanosarcinales	Archaea|Euryarchaeota|Methanomicrobia|Methanosarcinales|Methanosaetaceae	Archaea|Euryarchaeota|Methanomicrobia|Methanosarcinales|Methanosaetaceae|Methanosaeta	Archaea|Euryarchaeota|Thermoplasmata	Archaea|Euryarchaeota|Thermoplasmata|E2	Archaea|Euryarchaeota|Thermoplasmata|E2|Methanomassiliicoccaceae	Archaea|Euryarchaeota|Thermoplasmata|E2|Methanomassiliicoccaceae|vadinCA11	Bacteria	Bacteria|Actinobacteria	Bacteria|Actinobacteria|Actinobacteria	Bacteria|Actinobacteria|Actinobacteria|Actinomycetales	Bacteria|Actinobacteria|Actinobacteria|Actinomycetales|Actinomycetaceae	Bacteria|Actinobacteria|Actinobacteria|Actinomycetales|Actinomycetaceae|Actinomyces	Bacteria|Actinobacteria|Actinobacteria|Actinomycetales|Actinomycetaceae|Mobiluncus	Bacteria|Actinobacteria|Actinobacteria|Actinomycetales|Corynebacteriaceae	Bacteria|Actinobacteria|Actinobacteria|Actinomycetales|Corynebacteriaceae|Corynebacterium	Bacteria|Actinobacteria|Actinobacteria|Actinomycetales|Microbacteriaceae	Bacteria|Actinobacteria|Actinobacteria|Actinomycetales|Microbacteriaceae|Leucobacter	Bacteria|Actinobacteria|Actinobacteria|Actinomycetales|Micrococcaceae	Bacteria|Actinobacteria|Actinobacteria|Actinomycetales|Micrococcaceae|Kocuria	Bacteria|Actinobacteria|Actinobacteria|Actinomycetales|Micrococcaceae|Rothia	Bacteria|Actinobacteria|Actinobacteria|Bifidobacteriales	Bacteria|Actinobacteria|Actinobacteria|Bifidobacteriales|Bifidobacteriaceae	Bacteria|Actinobacteria|Actinobacteria|Bifidobacteriales|Bifidobacteriaceae|Bifidobacterium	Bacteria|Actinobacteria|Actinobacteria|Bifidobacteriales|Bifidobacteriaceae|Gardnerella	Bacteria|Actinobacteria|Actinobacteria|Bifidobacteriales|Bifidobacteriaceae|Scardovia	Bacteria|Actinobacteria|Coriobacteriia	Bacteria|Actinobacteria|Coriobacteriia|Coriobacteriales	Bacteria|Actinobacteria|Coriobacteriia|Coriobacteriales|Coriobacteriaceae	Bacteria|Actinobacteria|Coriobacteriia|Coriobacteriales|Coriobacteriaceae|Adlercreutzia	Bacteria|Actinobacteria|Coriobacteriia|Coriobacteriales|Coriobacteriaceae|Atopobium	Bacteria|Actinobacteria|Coriobacteriia|Coriobacteriales|Coriobacteriaceae|Collinsella	Bacteria|Actinobacteria|Coriobacteriia|Coriobacteriales|Coriobacteriaceae|Eggerthella	Bacteria|Actinobacteria|Coriobacteriia|Coriobacteriales|Coriobacteriaceae|Slackia	Bacteria|Bacteroidetes	Bacteria|Bacteroidetes|Bacteroidia	Bacteria|Bacteroidetes|Bacteroidia|Bacteroidales	Bacteria|Bacteroidetes|Bacteroidia|Bacteroidales|Bacteroidaceae	Bacteria|Bacteroidetes|Bacteroidia|Bacteroidales|Bacteroidaceae|Bacteroides	Bacteria|Bacteroidetes|Bacteroidia|Bacteroidales|Barnesiellaceae
BM	BM001	0.00345883	0.00345883	0	0	0	0	0	0.00345883	0.00345883	0.00345883	0.00345883	0	0	0	0	99.77	4.8856	4.8856	0.00345883	0.00172942	0.00172942	0	0.00172942	0.00172942	0	0	0	0	0	4.88214	4.88214	4.88214	0	0	0	0	0	0	0	0	0	0	4.45843	4.45843	4.45843	3.06107	3.06107	0
BM	BM002	0.00175559	0.00175559	0	0	0	0	0	0.00175559	0.00175559	0.00175559	0.00175559	0	0	0	0	87.7197	1.45187	1.45187	0.00351117	0.00351117	0.00351117	0	0	0	0	0	0	0	0	1.44836	1.44836	1.44836	0	0	0	0	0	0	0	0	0	0	44.2496	44.2496	44.2496	44.2004	44.2004	0
BM	BM003	0	0	0	0	0	0	0	0	0	0	0	0	0	0	0	91.353	0.123281	0.123281	0.0173364	0.0134838	0.0134838	0	0	0	0	0	0.00385253	0	0.00385253	0.105944	0.105944	0.105944	0	0	0	0	0	0	0	0	0	0	58.8493	58.8493	58.8493	58.8454	58.8454	0
BM	BM004	0	0	0	0	0	0	0	0	0	0	0	0	0	0	0	90.0861	0.0400909	0.0267272	0.00572727	0	0	0	0	0	0	0	0.00572727	0	0.00572727	0.021	0.021	0.021	0	0	0.0133636	0.0133636	0.0133636	0	0	0.0133636	0	0	53.6282	53.6282	53.6282	53.2865	53.2865	0
BM	BM005	0	0	0	0	0	0	0	0	0	0	0	0	0	0	0	97.7005	0.0197611	0.0107788	0.0089823	0	0	0	0	0	0	0	0.0089823	0	0.0089823	0.00179646	0.00179646	0.00179646	0	0	0.0089823	0.0089823	0.0089823	0	0	0.0089823	0	0	75.437	75.437	75.437	4.43906	4.43906	0
BM	BM006	0	0	0	0	0	0	0	0	0	0	0	0	0	0	0	96.0614	0.135622	0.0408724	0.0148627	0.0130049	0.0130049	0	0.00185784	0.00185784	0	0	0	0	0	0.0260097	0.0260097	0.0260097	0	0	0.0947497	0.0947497	0.0947497	0	0	0	0.0947497	0	32.0013	32.0013	32.0013	25.5267	25.5267	0
BM	BM007	0.00370494	0.00370494	0	0	0	0	0	0.00370494	0.00370494	0.00370494	0.00370494	0	0	0	0	96.4803	0.0759512	0.0296395	0.00926235	0.00370494	0.00370494	0	0.00555741	0.00555741	0	0	0	0	0	0.0203772	0.0203772	0.0203772	0	0	0.0463117	0.0463117	0.0463117	0	0	0	0.0463117	0	31.5531	31.5531	31.5531	24.5341	24.5341	0
BM	BM008	0	0	0	0	0	0	0	0	0	0	0	0	0	0	0	93.5157	0.0658111	0.0445193	0.0425837	0.0425837	0.0425837	0	0	0	0	0	0	0	0	0.00193562	0.00193562	0	0.00193562	0	0.0212918	0.0212918	0.0212918	0	0.00774248	0	0.0135493	0	63.4748	63.4748	63.4748	60.1146	60.1146	0
BM	BM009	0	0	0	0	0	0	0	0	0	0	0	0	0	0	0	79.9163	0.0176001	0.00782228	0.00391114	0.00391114	0.00391114	0	0	0	0	0	0	0	0	0.00391114	0.00391114	0.00391114	0	0	0.00977785	0.00977785	0.00977785	0.00977785	0	0	0	0	51.0717	51.0717	51.0717	49.7771	49.7771	0
BM	BM010	0	0	0	0	0	0	0	0	0	0	0	0	0	0	0	86.101	0.0622314	0.0563972	0.0233368	0.0155578	0.0155578	0	0	0	0	0	0.00777892	0	0.00777892	0.0330604	0.0330604	0.0330604	0	0	0.00583419	0.00583419	0.00583419	0	0	0	0.00583419	0	49.9271	49.9271	49.9271	48.6397	48.6397	0
BM	BM011	0.00181712	0.00181712	0	0	0	0	0	0.00181712	0.00181712	0.00181712	0.00181712	0	0	0	0	98.2683	0.0199884	0.00363425	0.00363425	0.00363425	0.00363425	0	0	0	0	0	0	0	0	0	0	0	0	0	0.0163541	0.0163541	0.0163541	0	0	0	0.0163541	0	58.3969	58.3969	58.3969	50.6342	50.6342	0
BM	BM012	0	0	0	0	0	0	0	0	0	0	0	0	0	0	0	94.8158	1.03423	1.01001	0.00372696	0.00186348	0.00186348	0	0	0	0	0	0.00186348	0	0.00186348	1.00628	1.00628	1.00628	0	0	0.0242253	0.0242253	0.0242253	0	0	0.0242253	0	0	62.844	62.844	62.844	57.1679	57.1679	0
BM	BM013	0.061909	0.061909	0.061909	0.061909	0.061909	0.061909	0	0	0	0	0	0	0	0	0	49.2121	3.29056	1.15939	0.423983	0.0544049	0.0525289	0.00187603	0.00187603	0.00187603	0.00187603	0.00187603	0.365826	0.00938016	0.356446	0.735404	0.735404	0.615338	0.0694132	0.0506529	2.13117	2.13117	2.13117	0.0938016	0	1.97921	0.0506529	0.00750413	2.95287	2.95287	2.95287	1.48207	1.48207	0.0375206
BM	BM014	0.00180274	0.00180274	0	0	0	0	0	0.00180274	0.00180274	0.00180274	0.00180274	0	0	0	0	94.9	0.16405	0.0324494	0.0198302	0.00360549	0.00360549	0	0	0	0	0	0.0162247	0	0.0162247	0.0126192	0.0126192	0.0126192	0	0	0.1316	0.1316	0.1316	0	0.00180274	0.0901372	0.0396604	0	52.1822	52.1822	52.1822	50.1325	50.1325	0.00180274
BM	BM015	0	0	0	0	0	0	0	0	0	0	0	0	0	0	0	93.478	0.122127	0.0354561	0.00984892	0.00787913	0.00787913	0	0	0	0	0	0.00196978	0	0.00196978	0.0256072	0.0256072	0.0256072	0	0	0.0866705	0.0866705	0.0866705	0	0	0.0866705	0	0	62.3968	62.3968	62.3968	20.3065	20.3065	0
BM	BM016	0	0	0	0	0	0	0	0	0	0	0	0	0	0	0	94.8742	0.459349	0.277975	0.00985727	0.00985727	0.00985727	0	0	0	0	0	0	0	0	0.268118	0.268118	0.268118	0	0	0.181374	0.181374	0.181374	0	0	0.181374	0	0	42.6287	42.6287	42.6287	41.9486	41.9486	0.0118287
BM	BM017	0	0	0	0	0	0	0	0	0	0	0	0	0	0	0	96.9783	1.65674	1.5882	0.127291	0.090083	0.090083	0	0.0332916	0.0332916	0	0	0.00391665	0	0.00391665	1.46091	1.46091	1.45895	0	0.00195833	0.0685414	0.0685414	0.0685414	0.0352499	0.00391665	0	0.0293749	0	35.524	35.524	35.524	33.6499	33.6499	0
BM	BM018	0	0	0	0	0	0	0	0	0	0	0	0	0	0	0	92.6689	0.938002	0.889169	0.00203471	0.00203471	0.00203471	0	0	0	0	0	0	0	0	0.887135	0.887135	0.887135	0	0	0.0488331	0.0488331	0.0488331	0.00610414	0	0.0406942	0.00203471	0	60.5022	60.5022	60.5022	18.7356	18.7356	0.205506
BM	BM019	0.00195309	0.00195309	0	0	0	0	0	0.00195309	0.00195309	0.00195309	0.00195309	0	0	0	0	93.8732	0.124998	0.0781235	0.0566395	0.021484	0.021484	0	0	0	0	0	0.0351556	0	0.0351556	0.021484	0.021484	0.021484	0	0	0.0468741	0.0468741	0.0468741	0	0	0.0429679	0.00390617	0	63.0788	63.0788	63.0788	62.9304	62.9304	0
BM	BM020	0	0	0	0	0	0	0	0	0	0	0	0	0	0	0	95.8216	0.0492695	0.0416896	0.00757992	0.00757992	0.00757992	0	0	0	0	0	0	0	0	0.0341096	0.0341096	0.0341096	0	0	0.00757992	0.00757992	0.00757992	0	0	0	0.00757992	0	68.6248	68.6248	68.6248	62.7693	62.7693	0
BM	BM021	0	0	0	0	0	0	0	0	0	0	0	0	0	0	0	84.3542	0.0129457	0.0110963	0.00924693	0.00924693	0.00924693	0	0	0	0	0	0	0	0	0.00184939	0.00184939	0.00184939	0	0	0.00184939	0.00184939	0.00184939	0	0	0.00184939	0	0	50.9265	50.9265	50.9265	50.0721	50.0721	0
BM	BM022	0	0	0	0	0	0	0	0	0	0	0	0	0	0	0	83.1313	0.408551	0.400805	0.0503427	0.00193626	0.00193626	0	0.00193626	0.00193626	0	0	0.0464702	0	0.0464702	0.350463	0.350463	0.350463	0	0	0.00774503	0.00774503	0.00774503	0	0.00193626	0	0.00580878	0	47.297	47.297	47.297	44.0654	44.0654	0
BN	BN001	0	0	0	0	0	0	0	0	0	0	0	0	0	0	0	95.2048	1.63306	1.62728	0.00192578	0.00192578	0.00192578	0	0	0	0	0	0	0	0	1.62536	1.62536	1.62536	0	0	0.00577734	0.00577734	0.00577734	0	0	0	0.00577734	0	44.7224	44.7224	44.7224	43.4437	43.4437	0
BN	BN002	0	0	0	0	0	0	0	0	0	0	0	0	0	0	0	94.4931	0.31894	0.24024	0.0248524	0.00828415	0.00828415	0	0	0	0	0	0.0165683	0	0.0165683	0.215388	0.215388	0.213317	0	0.00207104	0.0786994	0.0786994	0.0786994	0	0.0124262	0.0621311	0.00414207	0	45.8652	45.8652	45.8652	41.2406	41.2406	0.331366
BN	BN003	0	0	0	0	0	0	0	0	0	0	0	0	0	0	0	96.7603	0.09032	0.0844296	0.00196348	0	0	0	0	0	0	0	0.00196348	0	0.00196348	0.0824661	0.0824661	0.0824661	0	0	0.00589044	0.00589044	0.00589044	0	0	0.00589044	0	0	44.675	44.675	44.675	44.6338	44.6338	0
BN	BN004	0.00176072	0.00176072	0	0	0	0	0	0.00176072	0.00176072	0.00176072	0.00176072	0	0	0	0	96.0718	0.00880359	0.00880359	0.00176072	0.00176072	0.00176072	0	0	0	0	0	0	0	0	0.00704287	0.00704287	0.00704287	0	0	0	0	0	0	0	0	0	0	54.7654	54.7654	54.7654	53.9924	53.9924	0
BN	BN005	0	0	0	0	0	0	0	0	0	0	0	0	0	0	0	78.7345	0.100577	0.0218646	0.0153052	0.00874585	0.00874585	0	0	0	0	0	0.00655938	0	0.00655938	0.00655938	0.00655938	0.00655938	0	0	0.0787126	0.0787126	0.0787126	0.00437292	0	0.0721532	0.00218646	0	36.7282	36.7282	36.7282	28.1769	28.1769	0.35858
BN	BN006	0	0	0	0	0	0	0	0	0	0	0	0	0	0	0	93.0165	0.127542	0.0738404	0.00223759	0	0	0	0	0	0	0	0.00223759	0	0.00223759	0.0716028	0.0716028	0.0716028	0	0	0.0537021	0.0537021	0.0537021	0.00671276	0	0.0469893	0	0	45.0314	45.0314	45.0314	36.3474	36.3474	0
BN	BN007	0	0	0	0	0	0	0	0	0	0	0	0	0	0	0	90.8368	0.492353	0.168676	0.00455882	0	0	0	0	0	0	0	0.00455882	0	0.00455882	0.164118	0.164118	0.164118	0	0	0.323676	0.323676	0.323676	0.0205147	0	0.303162	0	0	43.7829	43.7829	43.7829	35.071	35.071	0
BN	BN008	0	0	0	0	0	0	0	0	0	0	0	0	0	0	0	98.4723	0.558469	0.151449	0.0113587	0.00378623	0.00378623	0	0	0	0	0	0.00757246	0	0.00757246	0.14009	0.14009	0.14009	0	0	0.40702	0.40702	0.40702	0	0	0.380516	0	0.0265036	40.5202	40.5202	40.5202	30.6685	30.6685	0.0454348
BN	BN009	0	0	0	0	0	0	0	0	0	0	0	0	0	0	0	91.486	0.188154	0.176865	0.00564462	0.00564462	0.00564462	0	0	0	0	0	0	0	0	0.17122	0.17122	0.17122	0	0	0.0112892	0.0112892	0.0112892	0	0	0.0112892	0	0	49.8476	49.8476	49.8476	48.2765	48.2765	0.374426
BN	BN010	0.0571699	0.0571699	0.0571699	0.0571699	0.0571699	0.0551985	0.00197138	0	0	0	0	0	0	0	0	91.4797	0.44356	0.0177424	0.0177424	0.0177424	0.0177424	0	0	0	0	0	0	0	0	0	0	0	0	0	0.425817	0.425817	0.425817	0.031542	0	0.374561	0.0197138	0	58.6898	58.6898	58.6898	52.7185	52.7185	0.00394275
BN	BN011	0	0	0	0	0	0	0	0	0	0	0	0	0	0	0	98.6441	0.938259	0.723011	0	0	0	0	0	0	0	0	0	0	0	0.723011	0.723011	0.723011	0	0	0.215248	0.215248	0.215248	0.00367945	0	0.209728	0.00183972	0	42.3339	42.3339	42.3339	40.9817	40.9817	0
BN	BN012	0	0	0	0	0	0	0	0	0	0	0	0	0	0	0	85.4931	0.0745612	0.0573548	0.0172064	0.0152946	0.0152946	0	0	0	0	0	0.00191183	0	0.00191183	0.0401484	0.0401484	0.0401484	0	0	0.0172064	0.0172064	0.0172064	0	0	0.0172064	0	0	48.4572	48.4572	48.4572	46.8283	46.8283	0
BN	BN013	0.00164306	0.00164306	0.00164306	0.00164306	0.00164306	0.00164306	0	0	0	0	0	0	0	0	0	5.20686	2.29864	2.03411	1.60198	1.56584	1.56255	0.00328612	0.00328612	0.00328612	0	0	0.0328612	0	0.0328612	0.432125	0.432125	0.432125	0	0	0.264533	0.264533	0.264533	0.00492918	0.238244	0.0180737	0.00328612	0	0.0295751	0.0295751	0.0295751	0.0131445	0.0131445	0
BN	BN014	0	0	0	0	0	0	0	0	0	0	0	0	0	0	0	0.764037	0.342444	0.326291	0.211604	0.205143	0.205143	0	0	0	0	0	0.0064612	0	0.0064612	0.114686	0.114686	0.114686	0	0	0.016153	0.016153	0.016153	0.0016153	0.0113071	0.0032306	0	0	0.0177683	0.0177683	0.0177683	0.0080765	0.0080765	0
BN	BN015	0.0288462	0.0288462	0.00192308	0.00192308	0.00192308	0.00192308	0	0.00576923	0.00576923	0.00576923	0.00576923	0.0211538	0.0211538	0.0211538	0.0211538	92.7615	0.0961538	0.0942308	0.00384615	0	0	0	0	0	0	0	0.00384615	0	0.00384615	0.0903846	0.0903846	0.0903846	0	0	0.00192308	0.00192308	0.00192308	0	0	0.00192308	0	0	57.0404	57.0404	57.0404	0.301923	0.301923	0
BN	BN016	0.00190687	0.00190687	0	0	0	0	0	0.00190687	0.00190687	0.00190687	0.00190687	0	0	0	0	85.6222	0.356584	0.257427	0.0133481	0.0133481	0.0133481	0	0	0	0	0	0	0	0	0.244079	0.244079	0.244079	0	0	0.0991572	0.0991572	0.0991572	0	0	0.0953434	0.00381374	0	60.5374	60.5374	60.5374	57.2823	57.2823	0
BN	BN017	0.00358526	0.00358526	0	0	0	0	0	0.00358526	0.00358526	0.00358526	0.00358526	0	0	0	0	91.8023	0.980568	0.976983	0.00717051	0.00179263	0.00179263	0	0.00179263	0.00179263	0	0	0.00358526	0	0.00358526	0.969812	0.969812	0.969812	0	0	0.00358526	0.00358526	0.00358526	0	0	0	0.00358526	0	51.9074	51.9074	51.9074	40.6281	40.6281	0
BN	BN018	0	0	0	0	0	0	0	0	0	0	0	0	0	0	0	67.385	0.246595	0.188834	0.00222158	0.00222158	0.00222158	0	0	0	0	0	0	0	0	0.186613	0.186613	0.186613	0	0	0.0577611	0.0577611	0.0577611	0.0577611	0	0	0	0	27.8164	27.8164	27.8164	24.8773	24.8773	0.0755337
BN	BN019	0	0	0	0	0	0	0	0	0	0	0	0	0	0	0	93.209	0.0100044	0.00800352	0.00200088	0.00200088	0.00200088	0	0	0	0	0	0	0	0	0.00600264	0.00600264	0.00600264	0	0	0.00200088	0.00200088	0.00200088	0	0	0.00200088	0	0	44.6617	44.6617	44.6617	42.4447	42.4447	0
BN	BN020	0.00194799	0.00194799	0	0	0	0	0	0.00194799	0.00194799	0.00194799	0.00194799	0	0	0	0	93.7372	0.224019	0.0525957	0.00584397	0	0	0	0	0	0	0	0.00584397	0	0.00584397	0.0467517	0.0467517	0.0467517	0	0	0.171423	0.171423	0.171423	0	0	0.165579	0.00584397	0	43.7947	43.7947	43.7947	41.759	41.759	0
BN	BN021	0	0	0	0	0	0	0	0	0	0	0	0	0	0	0	91.2353	0.129771	0.0597359	0.00205986	0.00205986	0.00205986	0	0	0	0	0	0	0	0	0.0576761	0.0576761	0.0576761	0	0	0.0700352	0.0700352	0.0700352	0.0102993	0	0.0597359	0	0	56.8068	56.8068	56.8068	43.6402	43.6402	0
BN	BN022	0	0	0	0	0	0	0	0	0	0	0	0	0	0	0	93.0859	0.14367	0.0897935	0.00399082	0.00199541	0.00199541	0	0	0	0	0	0.00199541	0	0.00199541	0.0858027	0.0858027	0.0858027	0	0	0.0538761	0.0538761	0.0538761	0.00199541	0	0.0518807	0	0	51.9665	51.9665	51.9665	41.4227	41.4227	0
BN	BN023	0	0	0	0	0	0	0	0	0	0	0	0	0	0	0	79.9212	0.45779	0.436453	0.195919	0	0	0	0.0252173	0.0252173	0.170701	0.170701	0	0	0	0.240534	0.240534	0.238594	0	0.00193979	0.0213377	0.0213377	0.0213377	0	0	0	0.0213377	0	27.6013	27.448	27.448	26.2609	26.2609	0
BN	BN024	0	0	0	0	0	0	0	0	0	0	0	0	0	0	0	87.6993	0.0498892	0.0239468	0.00399114	0.00399114	0.00399114	0	0	0	0	0	0	0	0	0.0199557	0.0199557	0.0199557	0	0	0.0259424	0.0259424	0.0259424	0	0	0.0259424	0	0	0.995789	0.995789	0.995789	0.0259424	0.0259424	0
BN	BN025	0	0	0	0	0	0	0	0	0	0	0	0	0	0	0	89.6089	0.227637	0.188614	0.00216797	0	0	0	0	0	0	0	0.00216797	0	0.00216797	0.186446	0.186446	0.184278	0	0.00216797	0.0390235	0.0390235	0.0390235	0.00650392	0	0.00433595	0.0281837	0	49.8374	49.8374	49.8374	45.2131	45.2131	0
BN	BN026	0	0	0	0	0	0	0	0	0	0	0	0	0	0	0	90.5916	0.158033	0.112571	0.00216483	0.00216483	0.00216483	0	0	0	0	0	0	0	0	0.110406	0.110406	0.106077	0.00216483	0.00216483	0.0454614	0.0454614	0.0454614	0.00865932	0	0.0173186	0.0194835	0	50.4795	50.4795	50.4795	45.968	45.968	0
BN	BN027	0	0	0	0	0	0	0	0	0	0	0	0	0	0	0	83.4118	0.274868	0.257568	0.074964	0.0269101	0.0269101	0	0	0	0	0	0.0480538	0	0.0480538	0.182605	0.182605	0.182605	0	0	0.0172994	0.0172994	0.0172994	0	0.00576646	0.0115329	0	0	40.7516	40.7516	40.7516	38.9755	38.9755	0
BN	BN028	0	0	0	0	0	0	0	0	0	0	0	0	0	0	0	96.7099	0.00974545	0.00389818	0.00389818	0.00194909	0.00194909	0	0.00194909	0.00194909	0	0	0	0	0	0	0	0	0	0	0.00584727	0.00584727	0.00584727	0	0	0	0.00584727	0	61.7394	61.7394	61.7394	58.9502	58.9502	0
BN	BN029	0	0	0	0	0	0	0	0	0	0	0	0	0	0	0	91.1108	10.7963	10.7789	0.0251436	0.00386825	0.00386825	0	0	0	0	0	0.0212754	0	0.0212754	10.7537	10.7537	10.7441	0	0.00967062	0.0174071	0.0174071	0.0174071	0	0	0	0.0174071	0	0.00193412	0.00193412	0.00193412	0	0	0
BN	BN030	0.0037123	0.0037123	0	0	0	0	0	0.0037123	0.0037123	0.0037123	0.0037123	0	0	0	0	93.5592	0.0334107	0.0037123	0.0037123	0.0037123	0.0037123	0	0	0	0	0	0	0	0	0	0	0	0	0	0.0296984	0.0296984	0.0296984	0	0	0.0259861	0.0037123	0	74.1234	74.1234	74.1234	13.7077	13.7077	0
BN	BN031	0.00191476	0.00191476	0	0	0	0	0	0.00191476	0.00191476	0.00191476	0.00191476	0	0	0	0	91.7091	0.143607	0.141692	0.00765902	0.00765902	0.00765902	0	0	0	0	0	0	0	0	0.134033	0.134033	0.134033	0	0	0.00191476	0.00191476	0.00191476	0	0	0	0.00191476	0	2.03156	2.03156	2.03156	1.99135	1.99135	0
BN	BN032	0.021972	0.021972	0.005493	0.005493	0.005493	0.003662	0.001831	0	0	0	0	0.016479	0.016479	0.016479	0.016479	87.6847	0.007324	0.003662	0.003662	0.003662	0.003662	0	0	0	0	0	0	0	0	0	0	0	0	0	0.003662	0.003662	0.003662	0.001831	0	0	0.001831	0	69.9881	69.9881	69.9881	4.04101	4.04101	0
[truncated: 214 more columns]

## Sheet: BM-NC.OTU_tax_assignments
Group	Sample	Archaea	Archaea|Euryarchaeota	Archaea|Euryarchaeota|Methanobacteria	Archaea|Euryarchaeota|Methanobacteria|Methanobacteriales	Archaea|Euryarchaeota|Methanobacteria|Methanobacteriales|Methanobacteriaceae	Archaea|Euryarchaeota|Methanobacteria|Methanobacteriales|Methanobacteriaceae|Methanobrevibacter	Archaea|Euryarchaeota|Methanobacteria|Methanobacteriales|Methanobacteriaceae|Methanosphaera	Archaea|Euryarchaeota|Methanomicrobia	Archaea|Euryarchaeota|Methanomicrobia|Methanosarcinales	Archaea|Euryarchaeota|Methanomicrobia|Methanosarcinales|Methanosaetaceae	Archaea|Euryarchaeota|Methanomicrobia|Methanosarcinales|Methanosaetaceae|Methanosaeta	Archaea|Euryarchaeota|Thermoplasmata	Archaea|Euryarchaeota|Thermoplasmata|E2	Archaea|Euryarchaeota|Thermoplasmata|E2|Methanomassiliicoccaceae	Archaea|Euryarchaeota|Thermoplasmata|E2|Methanomassiliicoccaceae|vadinCA11	Bacteria	Bacteria|Actinobacteria	Bacteria|Actinobacteria|Actinobacteria	Bacteria|Actinobacteria|Actinobacteria|Actinomycetales	Bacteria|Actinobacteria|Actinobacteria|Actinomycetales|Actinomycetaceae	Bacteria|Actinobacteria|Actinobacteria|Actinomycetales|Actinomycetaceae|Actinomyces	Bacteria|Actinobacteria|Actinobacteria|Actinomycetales|Actinomycetaceae|Mobiluncus	Bacteria|Actinobacteria|Actinobacteria|Actinomycetales|Corynebacteriaceae	Bacteria|Actinobacteria|Actinobacteria|Actinomycetales|Corynebacteriaceae|Corynebacterium	Bacteria|Actinobacteria|Actinobacteria|Actinomycetales|Microbacteriaceae	Bacteria|Actinobacteria|Actinobacteria|Actinomycetales|Microbacteriaceae|Leucobacter	Bacteria|Actinobacteria|Actinobacteria|Actinomycetales|Micrococcaceae	Bacteria|Actinobacteria|Actinobacteria|Actinomycetales|Micrococcaceae|Kocuria	Bacteria|Actinobacteria|Actinobacteria|Actinomycetales|Micrococcaceae|Rothia	Bacteria|Actinobacteria|Actinobacteria|Bifidobacteriales	Bacteria|Actinobacteria|Actinobacteria|Bifidobacteriales|Bifidobacteriaceae	Bacteria|Actinobacteria|Actinobacteria|Bifidobacteriales|Bifidobacteriaceae|Bifidobacterium	Bacteria|Actinobacteria|Actinobacteria|Bifidobacteriales|Bifidobacteriaceae|Gardnerella	Bacteria|Actinobacteria|Actinobacteria|Bifidobacteriales|Bifidobacteriaceae|Scardovia	Bacteria|Actinobacteria|Coriobacteriia	Bacteria|Actinobacteria|Coriobacteriia|Coriobacteriales	Bacteria|Actinobacteria|Coriobacteriia|Coriobacteriales|Coriobacteriaceae	Bacteria|Actinobacteria|Coriobacteriia|Coriobacteriales|Coriobacteriaceae|Adlercreutzia	Bacteria|Actinobacteria|Coriobacteriia|Coriobacteriales|Coriobacteriaceae|Atopobium	Bacteria|Actinobacteria|Coriobacteriia|Coriobacteriales|Coriobacteriaceae|Collinsella	Bacteria|Actinobacteria|Coriobacteriia|Coriobacteriales|Coriobacteriaceae|Eggerthella	Bacteria|Actinobacteria|Coriobacteriia|Coriobacteriales|Coriobacteriaceae|Slackia	Bacteria|Bacteroidetes	Bacteria|Bacteroidetes|Bacteroidia	Bacteria|Bacteroidetes|Bacteroidia|Bacteroidales	Bacteria|Bacteroidetes|Bacteroidia|Bacteroidales|Bacteroidaceae	Bacteria|Bacteroidetes|Bacteroidia|Bacteroidales|Bacteroidaceae|Bacteroides	Bacteria|Bacteroidetes|Bacteroidia|Bacteroidales|Barnesiellaceae
BM	BM001	0.00345883	0.00345883	0	0	0	0	0	0.00345883	0.00345883	0.00345883	0.00345883	0	0	0	0	99.77	4.8856	4.8856	0.00345883	0.00172942	0.00172942	0	0.00172942	0.00172942	0	0	0	0	0	4.88214	4.88214	4.88214	0	0	0	0	0	0	0	0	0	0	4.45843	4.45843	4.45843	3.06107	3.06107	0
BM	BM002	0.00175559	0.00175559	0	0	0	0	0	0.00175559	0.00175559	0.00175559	0.00175559	0	0	0	0	87.7197	1.45187	1.45187	0.00351117	0.00351117	0.00351117	0	0	0	0	0	0	0	0	1.44836	1.44836	1.44836	0	0	0	0	0	0	0	0	0	0	44.2496	44.2496	44.2496	44.2004	44.2004	0
BM	BM003	0	0	0	0	0	0	0	0	0	0	0	0	0	0	0	91.353	0.123281	0.123281	0.0173364	0.0134838	0.0134838	0	0	0	0	0	0.00385253	0	0.00385253	0.105944	0.105944	0.105944	0	0	0	0	0	0	0	0	0	0	58.8493	58.8493	58.8493	58.8454	58.8454	0
BM	BM004	0	0	0	0	0	0	0	0	0	0	0	0	0	0	0	90.0861	0.0400909	0.0267272	0.00572727	0	0	0	0	0	0	0	0.00572727	0	0.00572727	0.021	0.021	0.021	0	0	0.0133636	0.0133636	0.0133636	0	0	0.0133636	0	0	53.6282	53.6282	53.6282	53.2865	53.2865	0
BM	BM005	0	0	0	0	0	0	0	0	0	0	0	0	0	0	0	97.7005	0.0197611	0.0107788	0.0089823	0	0	0	0	0	0	0	0.0089823	0	0.0089823	0.00179646	0.00179646	0.00179646	0	0	0.0089823	0.0089823	0.0089823	0	0	0.0089823	0	0	75.437	75.437	75.437	4.43906	4.43906	0
BM	BM006	0	0	0	0	0	0	0	0	0	0	0	0	0	0	0	96.0614	0.135622	0.0408724	0.0148627	0.0130049	0.0130049	0	0.00185784	0.00185784	0	0	0	0	0	0.0260097	0.0260097	0.0260097	0	0	0.0947497	0.0947497	0.0947497	0	0	0	0.0947497	0	32.0013	32.0013	32.0013	25.5267	25.5267	0
BM	BM007	0.00370494	0.00370494	0	0	0	0	0	0.00370494	0.00370494	0.00370494	0.00370494	0	0	0	0	96.4803	0.0759512	0.0296395	0.00926235	0.00370494	0.00370494	0	0.00555741	0.00555741	0	0	0	0	0	0.0203772	0.0203772	0.0203772	0	0	0.0463117	0.0463117	0.0463117	0	0	0	0.0463117	0	31.5531	31.5531	31.5531	24.5341	24.5341	0
BM	BM008	0	0	0	0	0	0	0	0	0	0	0	0	0	0	0	93.5157	0.0658111	0.0445193	0.0425837	0.0425837	0.0425837	0	0	0	0	0	0	0	0	0.00193562	0.00193562	0	0.00193562	0	0.0212918	0.0212918	0.0212918	0	0.00774248	0	0.0135493	0	63.4748	63.4748	63.4748	60.1146	60.1146	0
BM	BM009	0	0	0	0	0	0	0	0	0	0	0	0	0	0	0	79.9163	0.0176001	0.00782228	0.00391114	0.00391114	0.00391114	0	0	0	0	0	0	0	0	0.00391114	0.00391114	0.00391114	0	0	0.00977785	0.00977785	0.00977785	0.00977785	0	0	0	0	51.0717	51.0717	51.0717	49.7771	49.7771	0
BM	BM010	0	0	0	0	0	0	0	0	0	0	0	0	0	0	0	86.101	0.0622314	0.0563972	0.0233368	0.0155578	0.0155578	0	0	0	0	0	0.00777892	0	0.00777892	0.0330604	0.0330604	0.0330604	0	0	0.00583419	0.00583419	0.00583419	0	0	0	0.00583419	0	49.9271	49.9271	49.9271	48.6397	48.6397	0
BM	BM011	0.00181712	0.00181712	0	0	0	0	0	0.00181712	0.00181712	0.00181712	0.00181712	0	0	0	0	98.2683	0.0199884	0.00363425	0.00363425	0.00363425	0.00363425	0	0	0	0	0	0	0	0	0	0	0	0	0	0.0163541	0.0163541	0.0163541	0	0	0	0.0163541	0	58.3969	58.3969	58.3969	50.6342	50.6342	0
BM	BM012	0	0	0	0	0	0	0	0	0	0	0	0	0	0	0	94.8158	1.03423	1.01001	0.00372696	0.00186348	0.00186348	0	0	0	0	0	0.00186348	0	0.00186348	1.00628	1.00628	1.00628	0	0	0.0242253	0.0242253	0.0242253	0	0	0.0242253	0	0	62.844	62.844	62.844	57.1679	57.1679	0
BM	BM013	0.061909	0.061909	0.061909	0.061909	0.061909	0.061909	0	0	0	0	0	0	0	0	0	49.2121	3.29056	1.15939	0.423983	0.0544049	0.0525289	0.00187603	0.00187603	0.00187603	0.00187603	0.00187603	0.365826	0.00938016	0.356446	0.735404	0.735404	0.615338	0.0694132	0.0506529	2.13117	2.13117	2.13117	0.0938016	0	1.97921	0.0506529	0.00750413	2.95287	2.95287	2.95287	1.48207	1.48207	0.0375206
BM	BM014	0.00180274	0.00180274	0	0	0	0	0	0.00180274	0.00180274	0.00180274	0.00180274	0	0	0	0	94.9	0.16405	0.0324494	0.0198302	0.00360549	0.00360549	0	0	0	0	0	0.0162247	0	0.0162247	0.0126192	0.0126192	0.0126192	0	0	0.1316	0.1316	0.1316	0	0.00180274	0.0901372	0.0396604	0	52.1822	52.1822	52.1822	50.1325	50.1325	0.00180274
BM	BM015	0	0	0	0	0	0	0	0	0	0	0	0	0	0	0	93.478	0.122127	0.0354561	0.00984892	0.00787913	0.00787913	0	0	0	0	0	0.00196978	0	0.00196978	0.0256072	0.0256072	0.0256072	0	0	0.0866705	0.0866705	0.0866705	0	0	0.0866705	0	0	62.3968	62.3968	62.3968	20.3065	20.3065	0
BM	BM016	0	0	0	0	0	0	0	0	0	0	0	0	0	0	0	94.8742	0.459349	0.277975	0.00985727	0.00985727	0.00985727	0	0	0	0	0	0	0	0	0.268118	0.268118	0.268118	0	0	0.181374	0.181374	0.181374	0	0	0.181374	0	0	42.6287	42.6287	42.6287	41.9486	41.9486	0.0118287
BM	BM017	0	0	0	0	0	0	0	0	0	0	0	0	0	0	0	96.9783	1.65674	1.5882	0.127291	0.090083	0.090083	0	0.0332916	0.0332916	0	0	0.00391665	0	0.00391665	1.46091	1.46091	1.45895	0	0.00195833	0.0685414	0.0685414	0.0685414	0.0352499	0.00391665	0	0.0293749	0	35.524	35.524	35.524	33.6499	33.6499	0
BM	BM018	0	0	0	0	0	0	0	0	0	0	0	0	0	0	0	92.6689	0.938002	0.889169	0.00203471	0.00203471	0.00203471	0	0	0	0	0	0	0	0	0.887135	0.887135	0.887135	0	0	0.0488331	0.0488331	0.0488331	0.00610414	0	0.0406942	0.00203471	0	60.5022	60.5022	60.5022	18.7356	18.7356	0.205506
BM	BM019	0.00195309	0.00195309	0	0	0	0	0	0.00195309	0.00195309	0.00195309	0.00195309	0	0	0	0	93.8732	0.124998	0.0781235	0.0566395	0.021484	0.021484	0	0	0	0	0	0.0351556	0	0.0351556	0.021484	0.021484	0.021484	0	0	0.0468741	0.0468741	0.0468741	0	0	0.0429679	0.00390617	0	63.0788	63.0788	63.0788	62.9304	62.9304	0
BM	BM020	0	0	0	0	0	0	0	0	0	0	0	0	0	0	0	95.8216	0.0492695	0.0416896	0.00757992	0.00757992	0.00757992	0	0	0	0	0	0	0	0	0.0341096	0.0341096	0.0341096	0	0	0.00757992	0.00757992	0.00757992	0	0	0	0.00757992	0	68.6248	68.6248	68.6248	62.7693	62.7693	0
BM	BM021	0	0	0	0	0	0	0	0	0	0	0	0	0	0	0	84.3542	0.0129457	0.0110963	0.00924693	0.00924693	0.00924693	0	0	0	0	0	0	0	0	0.00184939	0.00184939	0.00184939	0	0	0.00184939	0.00184939	0.00184939	0	0	0.00184939	0	0	50.9265	50.9265	50.9265	50.0721	50.0721	0
BM	BM022	0	0	0	0	0	0	0	0	0	0	0	0	0	0	0	83.1313	0.408551	0.400805	0.0503427	0.00193626	0.00193626	0	0.00193626	0.00193626	0	0	0.0464702	0	0.0464702	0.350463	0.350463	0.350463	0	0	0.00774503	0.00774503	0.00774503	0	0.00193626	0	0.00580878	0	47.297	47.297	47.297	44.0654	44.0654	0
NC	NC001	0	0	0	0	0	0	0	0	0	0	0	0	0	0	0	92.0335	0.0429923	0.0300946	0.0128977	0.00644884	0.00644884	0	0.00644884	0.00644884	0	0	0	0	0	0.0171969	0.0171969	0.0171969	0	0	0.0128977	0.0128977	0.0128977	0.00429923	0	0.00429923	0.00429923	0	63.2008	63.2008	63.2008	59.0026	59.0026	0
NC	NC002	0	0	0	0	0	0	0	0	0	0	0	0	0	0	0	97.7902	0.78497	0.732887	0.014881	0	0	0	0.00186012	0.00186012	0	0	0.0130208	0	0.0130208	0.718006	0.718006	0.684524	0.0334821	0	0.0520833	0.0520833	0.0520833	0	0.00186012	0.0502232	0	0	66.875	66.875	66.875	51.4881	51.4881	0
NC	NC003	0	0	0	0	0	0	0	0	0	0	0	0	0	0	0	99.0436	0.356084	0.251683	0.0428792	0.0167788	0.0167788	0	0.00186432	0.00186432	0	0	0.0242361	0	0.0242361	0.208803	0.208803	0.20321	0.00559295	0	0.104402	0.104402	0.104402	0	0.00186432	0.0969444	0	0.00559295	50.0401	50.0401	50.0401	47.5978	47.5978	0
NC	NC004	0	0	0	0	0	0	0	0	0	0	0	0	0	0	0	90.4209	0.0590882	0.0431799	0.00681787	0.00227262	0.00227262	0	0	0	0	0	0.00454525	0	0.00454525	0.036362	0.036362	0.036362	0	0	0.0159084	0.0159084	0.0159084	0.00227262	0	0.0136357	0	0	53.1749	53.1749	53.1749	51.1818	51.1818	0
NC	NC005	0.00212558	0.00212558	0	0	0	0	0	0.00212558	0.00212558	0.00212558	0.00212558	0	0	0	0	92.4393	0.150916	0.0935255	0.0510139	0.00637674	0.00637674	0	0	0	0	0	0.0446372	0	0.0446372	0.0425116	0.0425116	0.0425116	0	0	0.0573906	0.0573906	0.0573906	0	0.00212558	0.0552651	0	0	53.3648	53.3648	53.3648	52.2297	52.2297	0.00637674
NC	NC006	0	0	0	0	0	0	0	0	0	0	0	0	0	0	0	98.5653	0.0594049	0.0414034	0.00540044	0.0036003	0.0036003	0	0.00180015	0.00180015	0	0	0	0	0	0.036003	0.036003	0.036003	0	0	0.0180015	0.0180015	0.0180015	0	0	0.0162013	0.00180015	0	52.8181	52.8181	52.8181	12.0106	12.0106	0
NC	NC007	0	0	0	0	0	0	0	0	0	0	0	0	0	0	0	90.4731	5.17269	4.68956	0.00199641	0	0	0	0	0	0	0	0.00199641	0	0.00199641	4.68756	4.68756	4.68756	0	0	0.48313	0.48313	0.48313	0	0	0.469156	0.0139748	0	49.0158	49.0158	49.0158	41.7588	41.7588	0
NC	NC008	0	0	0	0	0	0	0	0	0	0	0	0	0	0	0	95.9148	0.460275	0.452636	0.00381971	0.00381971	0.00381971	0	0	0	0	0	0	0	0	0.448816	0.448816	0.448816	0	0	0.00763942	0.00763942	0.00763942	0	0	0	0.00763942	0	43.2525	43.2525	43.2525	39.492	39.492	0
NC	NC009	0	0	0	0	0	0	0	0	0	0	0	0	0	0	0	94.4491	0.21235	0.160194	0.0149017	0.0149017	0.0149017	0	0	0	0	0	0	0	0	0.145292	0.145292	0.145292	0	0	0.0521561	0.0521561	0.0521561	0	0	0.0521561	0	0	75.6133	75.6133	75.6133	74.4342	74.4342	0
NC	NC010	0	0	0	0	0	0	0	0	0	0	0	0	0	0	0	92.0299	1.35168	1.16772	0.0339918	0.0179957	0.0179957	0	0	0	0	0	0.0159962	0	0.0159962	1.13373	1.13373	1.13373	0	0	0.183956	0.183956	0.183956	0.00799808	0.00199952	0.159962	0.0139966	0	58.0301	58.0301	58.0301	55.6906	55.6906	0
NC	NC011	0	0	0	0	0	0	0	0	0	0	0	0	0	0	0	99.429	0.0140979	0.0123357	0.00704895	0.00528672	0.00528672	0	0	0	0	0	0.00176224	0	0.00176224	0.00528672	0.00528672	0.00528672	0	0	0.00176224	0.00176224	0.00176224	0	0	0	0.00176224	0	24.2449	24.2449	24.2449	23.8061	23.8061	0
NC	NC012	0.00411421	0.00411421	0	0	0	0	0	0.00411421	0.00411421	0.00411421	0.00411421	0	0	0	0	82.9363	0.53279	0.450506	0.00617132	0.00411421	0.00411421	0	0.00205711	0.00205711	0	0	0	0	0	0.444335	0.444335	0.444335	0	0	0.0822842	0.0822842	0.0822842	0	0.00205711	0.07817	0	0.00205711	39.2619	39.2619	39.2619	36.8181	36.8181	0
NC	NC013	0.00399888	0.00399888	0.00399888	0.00399888	0.00399888	0.00399888	0	0	0	0	0	0	0	0	0	87.2396	0.791778	0.765786	0	0	0	0	0	0	0	0	0	0	0	0.765786	0.765786	0.765786	0	0	0.0259927	0.0259927	0.0259927	0.00199944	0	0.0239933	0	0	57.8918	57.8918	57.8918	18.9627	18.9627	1.04571
NC	NC014	0	0	0	0	0	0	0	0	0	0	0	0	0	0	0	96.42	0.21093	0.170292	0.00193513	0.00193513	0.00193513	0	0	0	0	0	0	0	0	0.168357	0.168357	0.168357	0	0	0.0406378	0.0406378	0.0406378	0.0058054	0	0.0328973	0.00193513	0	66.0403	66.0403	66.0403	1.56939	1.56939	0
NC	NC015	0.428725	0.428725	0.428725	0.428725	0.428725	0.383379	0.0453459	0	0	0	0	0	0	0	0	79.8128	0.78943	0.49056	0.0082447	0.0082447	0.0082447	0	0	0	0	0	0	0	0	0.482315	0.482315	0.482315	0	0	0.29887	0.29887	0.29887	0.0247341	0.00206118	0.26383	0	0.0082447	37.0991	37.0991	37.0991	28.9739	28.9739	0.0329788
NC	NC016	0	0	0	0	0	0	0	0	0	0	0	0	0	0	0	96.0346	1.41142	1.16982	0.00726599	0.00544949	0.00544949	0	0.0018165	0.0018165	0	0	0	0	0	1.16256	1.16256	1.16256	0	0	0.241594	0.241594	0.241594	0	0	0.219796	0.021798	0	59.3214	59.3214	59.3214	57.4667	57.4667	0
NC	NC017	0	0	0	0	0	0	0	0	0	0	0	0	0	0	0	88.2401	2.27973	2.2398	0.00950679	0.00950679	0.00950679	0	0	0	0	0	0	0	0	2.23029	2.23029	2.23029	0	0	0.0399285	0.0399285	0.0399285	0	0	0.0380272	0.00190136	0	10.6457	10.6457	10.6457	8.09598	8.09598	0
NC	NC018	0	0	0	0	0	0	0	0	0	0	0	0	0	0	0	95.555	0.0533108	0.0496342	0.00919151	0.0018383	0.0018383	0	0.0018383	0.0018383	0	0	0.00551491	0	0.00551491	0.0404427	0.0404427	0.0404427	0	0	0.00367661	0.00367661	0.00367661	0	0.0018383	0	0.0018383	0	28.3301	28.3301	28.3301	26.2068	26.2068	0
NC	NC019	0.0020813	0.0020813	0.0020813	0.0020813	0.0020813	0	0.0020813	0	0	0	0	0	0	0	0	85.4788	0.310113	0.258081	0.035382	0.0020813	0.0020813	0	0	0	0	0	0.0333007	0	0.0333007	0.222699	0.222699	0.222699	0	0	0.0520324	0.0520324	0.0520324	0.0145691	0	0.035382	0.0020813	0	35.8753	35.8753	35.8753	32.3204	32.3204	0
NC	NC020	0.00187178	0.00187178	0	0	0	0	0	0.00187178	0.00187178	0.00187178	0.00187178	0	0	0	0	98.1675	0.0205896	0.0205896	0.00561535	0.00561535	0.00561535	0	0	0	0	0	0	0	0	0.0149743	0.0149743	0.0149743	0	0	0	0	0	0	0	0	0	0	35.9233	35.9233	35.9233	34.2742	34.2742	0
NC	NC021	0.120143	0.120143	0.120143	0.120143	0.120143	0.093214	0.0269285	0	0	0	0	0	0	0	0	93.1788	0.298285	0.223714	0.0476427	0.0186428	0.0186428	0	0	0	0	0	0.0289999	0	0.0289999	0.176071	0.176071	0.174	0	0.00207142	0.0745712	0.0745712	0.0745712	0.00207142	0.0145	0.0579998	0	0	39.2762	39.2762	39.2762	31.3862	31.3862	0
NC	NC022	0	0	0	0	0	0	0	0	0	0	0	0	0	0	0	94.4575	0.0832206	0.0561739	0.0166441	0.00624155	0.00624155	0	0	0	0	0	0.0104026	0	0.0104026	0.0395298	0.0395298	0.0395298	0	0	0.0270467	0.0270467	0.0270467	0	0	0.0249662	0.00208052	0	68.734	68.734	68.734	67.2152	67.2152	0.00208052
NC	NC023	0	0	0	0	0	0	0	0	0	0	0	0	0	0	0	87.9113	0.0859604	0.0747482	0.0691421	0.0654047	0.0654047	0	0	0	0	0	0.00373741	0	0.00373741	0.00560611	0.00560611	0.00373741	0	0.0018687	0.0112122	0.0112122	0.0112122	0	0	0	0.0112122	0	21.2023	21.2023	21.2023	19.3093	19.3093	0
NC	NC024	0	0	0	0	0	0	0	0	0	0	0	0	0	0	0	56.0932	1.42724	1.14644	0.0612279	0.0401149	0.0401149	0	0.0211131	0.0211131	0	0	0	0	0	1.08521	1.08521	1.07888	0.00633392	0	0.280804	0.280804	0.280804	0.255468	0	0	0.0253357	0	9.45022	9.45022	9.45022	6.13124	6.13124	0.437041
NC	NC025	0.0210623	0.0210623	0.0210623	0.0210623	0.0210623	0.0134033	0.00765902	0	0	0	0	0	0	0	0	85.8825	0.0172328	0.015318	0.0114885	0.00574427	0.00574427	0	0.00191476	0.00191476	0	0	0.00382951	0	0.00382951	0.00382951	0.00382951	0.00382951	0	0	0.00191476	0.00191476	0.00191476	0	0	0.00191476	0	0	64.4583	64.4583	64.4583	5.55279	5.55279	0.00765902
[truncated: 214 more columns]
