# Supplementary material for: Variations in the Gut Microbiota in Breast Cancer Occurrence and Bone Metastasis
Source: Front Microbiol. 2022 May 26;13:894283. doi: 10.3389/fmicb.2022.894283 (PMC9204246; doi:10.3389/fmicb.2022.894283)
Supplement: Supplementary file 6 [file Table_5.XLSX]

## Sheet: COG BN vs NC
OTU	median(BN)	IQR(BN)	median(NC)	IQR(NC)	p.value	FDR
Lipid transport and metabolism	3.28224	0.150618	3.17833	0.143775	0.019295	0.468783
Mobilome: prophages, transposons	0.642688	0.244253	0.727076	0.225044	0.042932	0.468783
Energy production and conversion	5.85179	0.254834	5.6828	0.493534	0.056254	0.468783
RNA processing and modification	0.003418	0.003256	0.002582	0.00131	0.102939	0.612478
Posttranslational modification, protein turnover, chaperones	3.86621	0.252132	3.81506	0.175977	0.165449	0.612478
Amino acid transport and metabolism	9.18617	0.468404	9.348	0.632294	0.170445	0.612478
Cytoskeleton	0.003268	0.002419	0.004529	0.005255	0.202774	0.612478
Cell wall/membrane/envelope biogenesis	7.59135	0.643891	7.41333	0.599592	0.208563	0.612478
Transcription	6.79422	0.698035	7.02357	0.245898	0.220492	0.612478
Carbohydrate transport and metabolism	8.56197	0.856049	8.65698	0.99387	0.252397	0.630992
Secondary metabolites biosynthesis, transport and catabolism	1.16129	0.101548	1.15284	0.081327	0.341396	0.685164
Defense mechanisms	3.13535	0.370458	3.07802	0.310434	0.341396	0.685164
Function unknown	3.77942	0.396361	3.87819	0.396743	0.357949	0.685164
Translation, ribosomal structure and biogenesis	10.2284	0.600657	9.99294	0.428159	0.383692	0.685164
Cell cycle control, cell division, chromosome partitioning	1.45925	0.167661	1.46386	0.157093	0.570882	0.892003
Cell motility	0.987793	0.305794	0.97459	0.330856	0.570882	0.892003
Signal transduction mechanisms	4.35823	0.402711	4.31532	0.498018	0.626388	0.917704
Inorganic ion transport and metabolism	5.27441	0.478103	5.26482	0.384393	0.660747	0.917704
Intracellular trafficking, secretion, and vesicular transport	1.23907	0.099271	1.24917	0.078863	0.719578	0.946813
Replication, recombination and repair	5.05846	0.396438	5.10509	0.494756	0.817063	0.980911
Extracellular structures	0.154187	0.080288	0.155877	0.06456	0.90477	0.980911
Nucleotide transport and metabolism	3.68697	0.233634	3.70777	0.151081	0.917419	0.980911
Chromatin structure and dynamics	0.004236	0.005194	0.004397	0.004859	0.955478	0.980911
Coenzyme transport and metabolism	5.67308	0.51277	5.57488	0.437085	0.968191	0.980911
General function prediction only	8.06507	0.268717	8.06171	0.170877	0.980911	0.980911

## Sheet: COG BM vs BN
OTU	median(BM)	IQR(BM)	median(BN)	IQR(BN)	p.value	FDR
Secondary metabolites biosynthesis, transport and catabolism	1.18151	0.109318	1.16129	0.101548	0.04131	0.554725
Nucleotide transport and metabolism	3.607	0.245668	3.68697	0.233634	0.082904	0.554725
Inorganic ion transport and metabolism	5.40379	0.561135	5.27441	0.478103	0.103801	0.554725
Transcription	6.51621	0.749973	6.79422	0.698035	0.124176	0.554725
Translation, ribosomal structure and biogenesis	9.86998	0.437158	10.2284	0.600657	0.128595	0.554725
Cell motility	1.11137	0.247675	0.987793	0.305794	0.133134	0.554725
Cell cycle control, cell division, chromosome partitioning	1.4071	0.21244	1.45925	0.167661	0.210061	0.676772
Cell wall/membrane/envelope biogenesis	7.70763	0.54951	7.59135	0.643891	0.216567	0.676772
Extracellular structures	0.144436	0.092758	0.154187	0.080288	0.305867	0.773396
Intracellular trafficking, secretion, and vesicular transport	1.23902	0.135953	1.23907	0.099271	0.31426	0.773396
Replication, recombination and repair	5.03612	0.36833	5.05846	0.396438	0.396393	0.773396
Function unknown	3.91624	0.56172	3.77942	0.396361	0.406243	0.773396
Carbohydrate transport and metabolism	8.66586	0.907952	8.56197	0.856049	0.479108	0.773396
Mobilome: prophages, transposons	0.547629	0.37213	0.642688	0.244253	0.501142	0.773396
Signal transduction mechanisms	4.41006	0.183212	4.35823	0.402711	0.501142	0.773396
Chromatin structure and dynamics	0.004811	0.005184	0.004236	0.005194	0.501142	0.773396
Amino acid transport and metabolism	9.2228	0.49932	9.18617	0.468404	0.535157	0.773396
General function prediction only	8.0054	0.271481	8.06507	0.268717	0.58222	0.773396
Cytoskeleton	0.003332	0.004332	0.003268	0.002419	0.594276	0.773396
Lipid transport and metabolism	3.26973	0.113685	3.28224	0.150618	0.618717	0.773396
Posttranslational modification, protein turnover, chaperones	3.90834	0.159311	3.86621	0.252132	0.66884	0.796238
Defense mechanisms	3.10557	0.324095	3.13535	0.370458	0.813738	0.861784
Energy production and conversion	5.79506	0.38025	5.85179	0.254834	0.827313	0.861784
RNA processing and modification	0.004079	0.006523	0.003418	0.003256	0.827313	0.861784
Coenzyme transport and metabolism	5.67699	0.326308	5.67308	0.51277	0.9513	0.9513

## Sheet: COG BM vs NC
OTU	median(BM)	IQR(BM)	median(NC)	IQR(NC)	p.value	FDR
Transcription	6.51621	0.749973	7.02357	0.245898	0.012814	0.202475
Cell wall/membrane/envelope biogenesis	7.70763	0.54951	7.41333	0.599592	0.023496	0.202475
Posttranslational modification, protein turnover, chaperones	3.90834	0.159311	3.81506	0.175977	0.026361	0.202475
Lipid transport and metabolism	3.26973	0.113685	3.17833	0.143775	0.034843	0.202475
Mobilome: prophages, transposons	0.547629	0.37213	0.727076	0.225044	0.04792	0.202475
Inorganic ion transport and metabolism	5.40379	0.561135	5.26482	0.384393	0.055838	0.202475
Cell motility	1.11137	0.247675	0.97459	0.330856	0.061686	0.202475
Cell cycle control, cell division, chromosome partitioning	1.4071	0.21244	1.46386	0.157093	0.064792	0.202475
Nucleotide transport and metabolism	3.607	0.245668	3.70777	0.151081	0.078498	0.205657
Amino acid transport and metabolism	9.2228	0.49932	9.348	0.632294	0.082263	0.205657
Energy production and conversion	5.79506	0.38025	5.6828	0.493534	0.103285	0.234739
Secondary metabolites biosynthesis, transport and catabolism	1.18151	0.109318	1.15284	0.081327	0.139466	0.290554
RNA processing and modification	0.004079	0.006523	0.002582	0.00131	0.247832	0.4766
Translation, ribosomal structure and biogenesis	9.86998	0.437158	9.99294	0.428159	0.294267	0.525477
Defense mechanisms	3.10557	0.324095	3.07802	0.310434	0.346081	0.557952
Signal transduction mechanisms	4.41006	0.183212	4.31532	0.498018	0.357089	0.557952
Extracellular structures	0.144436	0.092758	0.155877	0.06456	0.379745	0.558449
Intracellular trafficking, secretion, and vesicular transport	1.23902	0.135953	1.24917	0.078863	0.478681	0.609872
Chromatin structure and dynamics	0.004811	0.005184	0.004397	0.004859	0.481693	0.609872
Replication, recombination and repair	5.03612	0.36833	5.10509	0.494756	0.505408	0.609872
Carbohydrate transport and metabolism	8.66586	0.907952	8.65698	0.99387	0.546895	0.609872
General function prediction only	8.0054	0.271481	8.06171	0.170877	0.561082	0.609872
Cytoskeleton	0.003332	0.004332	0.004529	0.005255	0.561082	0.609872
Coenzyme transport and metabolism	5.67699	0.326308	5.57488	0.437085	0.727466	0.757777
Function unknown	3.91624	0.56172	3.87819	0.396743	0.974736	0.974736

## Sheet: KEGG BN vs NC
OTU	median(BN)	IQR(BN)	median(NC)	IQR(NC)	p.value	FDR
Geraniol degradation	0	0.000459	0	0	0.004546	0.526061
Folate biosynthesis	1.28702	0.175121	1.15322	0.111163	0.009551	0.526061
Insulin signaling pathway	0.094854	0.018727	0.105902	0.020833	0.011051	0.526061
Protein processing in endoplasmic reticulum	0.052148	0.012905	0.0573	0.010078	0.012753	0.526061
Tryptophan metabolism	0.154039	0.025562	0.139493	0.027346	0.021464	0.629697
Glycine, serine and threonine metabolism	1.09448	0.074914	1.11432	0.071605	0.025106	0.629697
Amino sugar and nucleotide sugar metabolism	1.18974	0.144463	1.21997	0.097268	0.044657	0.629697
Fatty acid degradation	0.359922	0.050642	0.338261	0.042107	0.04828	0.629697
Ascorbate and aldarate metabolism	0.274261	0.109999	0.229524	0.062672	0.054166	0.629697
Biosynthesis of ansamycins	3.94088	0.484724	4.13416	0.687538	0.054166	0.629697
Glycerophospholipid metabolism	0.571702	0.046931	0.533985	0.060776	0.058407	0.629697
Fatty acid biosynthesis	1.58591	0.243527	1.48114	0.200435	0.062917	0.629697
Systemic lupus erythematosus	0	0	0	0	0.072264	0.629697
Sulfur relay system	1.06161	0.19358	1.00487	0.098344	0.072783	0.629697
Proteasome	0.000153	0.000235	0.000292	0.000949	0.07555	0.629697
D-Arginine and D-ornithine metabolism	0.19789	0.27108	0.216345	0.595784	0.083858	0.629697
Cysteine and methionine metabolism	1.28871	0.108176	1.3377	0.184704	0.086826	0.629697
Histidine metabolism	1.2806	0.114104	1.32758	0.060875	0.093013	0.629697
Pentose phosphate pathway	1.64181	0.129449	1.72194	0.237712	0.096234	0.629697
Styrene degradation	0	0.002376	0	0	0.112069	0.629697
mRNA surveillance pathway	1e-06	3e-06	4e-06	7e-06	0.116811	0.629697
Butanoate metabolism	0.668582	0.092442	0.64179	0.072527	0.117441	0.629697
Starch and sucrose metabolism	1.14909	0.138643	1.17938	0.079954	0.121301	0.629697
Nicotinate and nicotinamide metabolism	1.06201	0.075942	1.03499	0.073891	0.121301	0.629697
Oxidative phosphorylation	0.474906	0.063046	0.466884	0.053334	0.121301	0.629697
Polycyclic aromatic hydrocarbon degradation	0	0	0	0	0.124154	0.629697
Tetracycline biosynthesis	0	0	0	0	0.124154	0.629697
Bisphenol degradation	0	0	0	0	0.124154	0.629697
Cyanoamino acid metabolism	0	0	0	0	0.124154	0.629697
Focal adhesion	0	0	0	0	0.124154	0.629697
RNA transport	0.055629	0.008314	0.054185	0.008517	0.129314	0.629697
Arginine and proline metabolism	0.781246	0.051941	0.792741	0.031124	0.137726	0.629697
Vibrio cholerae pathogenic cycle	0.144045	0.045178	0.136121	0.044956	0.145424	0.629697
Glycerolipid metabolism	0.454727	0.075798	0.480451	0.11939	0.146546	0.629697
Peroxisome	0.24587	0.043798	0.214329	0.078626	0.151112	0.629697
Staphylococcus aureus infection	0.002386	0.012799	0.00421	0.009612	0.151112	0.629697
Fluorobenzoate degradation	0	0	0	0	0.151579	0.629697
Meiosis - yeast	0.000276	0.000815	0.000654	0.000913	0.151788	0.629697
Glycosphingolipid biosynthesis - lacto and neolacto series	1e-06	0.000232	0.000237	0.001107	0.163958	0.629697
Pyruvate metabolism	1.13844	0.089281	1.11416	0.057068	0.165449	0.629697
Porphyrin and chlorophyll metabolism	0.705408	0.134359	0.759075	0.205022	0.170445	0.629697
NOD-like receptor signaling pathway	0.083992	0.007882	0.085488	0.008782	0.170445	0.629697
Hypertrophic cardiomyopathy (HCM)	0.000135	0.00024	0.00017	0.000148	0.17149	0.629697
Phosphonate and phosphinate metabolism	0.170854	0.096907	0.186125	0.058132	0.175552	0.629697
Benzoate degradation	0.155041	0.052068	0.174932	0.06082	0.175552	0.629697
Pentose and glucuronate interconversions	0.903074	0.177405	0.950638	0.100802	0.175552	0.629697
Glycolysis / Gluconeogenesis	1.07536	0.074841	1.06906	0.047206	0.1861	0.644992
Flavonoid biosynthesis	0.005441	0.012853	0.008342	0.014407	0.191543	0.644992
Galactose metabolism	1.28405	0.242105	1.34171	0.199503	0.191543	0.644992
Biosynthesis of unsaturated fatty acids	0.344667	0.087285	0.312112	0.065559	0.208563	0.6495
Nitrogen metabolism	0.665418	0.103681	0.639892	0.093675	0.208563	0.6495
Chloroalkane and chloroalkene degradation	0	0	0	0	0.215672	0.6495
Xylene degradation	0	0	0	0	0.2165	0.6495
Biosynthesis of type II polyketide backbone	0	0	0	0	0.2165	0.6495
PPAR signaling pathway	0	0	0	0	0.2165	0.6495
Terpenoid backbone biosynthesis	1.22623	0.115979	1.23438	0.146545	0.245776	0.724161
Protein export	1.4262	0.131248	1.45334	0.103697	0.252397	0.724714
Valine, leucine and isoleucine degradation	0.382964	0.075784	0.392619	0.08987	0.25914	0.724714
Apoptosis	0.044799	0.024981	0.034422	0.018976	0.25914	0.724714
One carbon pool by folate	1.74991	0.116201	1.75632	0.135553	0.272991	0.731093
Two-component system	0.343109	0.039957	0.324226	0.070304	0.287331	0.731093
Amoebiasis	0.007813	0.009729	0.011162	0.009444	0.287331	0.731093
Primary bile acid biosynthesis	0.188111	0.072312	0.174117	0.087165	0.294686	0.731093
Tyrosine metabolism	0.274146	0.027038	0.267481	0.023903	0.294686	0.731093
Biosynthesis of siderophore group nonribosomal peptides	0.059221	0.02709	0.052826	0.031256	0.294686	0.731093
D-Alanine metabolism	1.61249	0.187472	1.62757	0.29269	0.294686	0.731093
Vibrio cholerae infection	0	0	0	0	0.296868	0.731093
Mismatch repair	1.61438	0.126895	1.57946	0.122874	0.341396	0.826846
Epithelial cell signaling in Helicobacter pylori infection	0.151923	0.022649	0.154864	0.019793	0.349612	0.826846
Phenylalanine, tyrosine and tryptophan biosynthesis	1.23792	0.180811	1.25782	0.127424	0.357949	0.826846
Drug metabolism - other enzymes	1.2588	1.35747	1.33608	1.40682	0.360162	0.826846
Secondary bile acid biosynthesis	1.67676	0.635759	1.56706	0.784477	0.37499	0.826846
Glyoxylate and dicarboxylate metabolism	0.75692	0.088895	0.778794	0.068261	0.37499	0.826846
Phosphotransferase system (PTS)	0.396528	0.448465	0.286378	0.460041	0.383692	0.826846
Riboflavin metabolism	0.959753	0.076791	0.933533	0.099178	0.392514	0.826846
Sphingolipid metabolism	0.640403	0.262348	0.663327	0.210651	0.392514	0.826846
Endocytosis	2.7e-05	0.000288	8.3e-05	0.000147	0.393939	0.826846
Isoflavonoid biosynthesis	0	0	0	0	0.396144	0.826846
Limonene and pinene degradation	0	0	0	0	0.396144	0.826846
Bacterial secretion system	0.785552	0.101976	0.805042	0.105433	0.401457	0.826846
ECM-receptor interaction	0	0	0	0	0.405906	0.826846
Non-homologous end-joining	0.003308	0.005106	0.004493	0.015385	0.447941	0.896648
Ribosome biogenesis in eukaryotes	0.052493	0.005174	0.051537	0.004723	0.457586	0.896648
Nitrotoluene degradation	0.252091	0.092098	0.270588	0.195005	0.457586	0.896648
Selenocompound metabolism	1.0838	0.11665	1.07664	0.08953	0.467344	0.896648
Vitamin B6 metabolism	1.25392	0.198235	1.26147	0.16405	0.467344	0.896648
Inositol phosphate metabolism	0.210153	0.032435	0.198013	0.027231	0.487197	0.89933
Linoleic acid metabolism	0	0.187005	0	0.266001	0.488675	0.89933
Steroid biosynthesis	1e-05	4.1e-05	2.5e-05	7.4e-05	0.490288	0.89933
Naphthalene degradation	0.254534	0.279277	0.256267	0.082503	0.493467	0.89933
Carbon fixation in photosynthetic organisms	1.56406	0.071033	1.56496	0.09647	0.507489	0.89933
D-Glutamine and D-glutamate metabolism	2.05357	0.216288	2.03247	0.160911	0.507489	0.89933
Pantothenate and CoA biosynthesis	1.7644	0.213531	1.76793	0.096711	0.507489	0.89933
RNA polymerase	1.03273	0.256079	1.0246	0.289023	0.517796	0.89933
Streptomycin biosynthesis	1.83742	0.306919	1.85574	0.269396	0.517796	0.89933
Carbon fixation pathways in prokaryotes	1.17759	0.105358	1.17548	0.130593	0.538726	0.925935
ABC transporters	0.615674	0.158256	0.659318	0.095436	0.549345	0.932005
Zeatin biosynthesis	0.689101	0.103846	0.676717	0.117038	0.560064	0.932005
Protein digestion and absorption	0.067908	0.025579	0.059381	0.03695	0.570882	0.932005
Synthesis and degradation of ketone bodies	0.249828	0.141665	0.287493	0.15623	0.570882	0.932005
Biotin metabolism	1.63371	0.428437	1.63804	0.370883	0.570882	0.932005
Base excision repair	0.861979	0.075863	0.877261	0.106478	0.581797	0.932005
Citrate cycle (TCA cycle)	1.07257	0.150612	1.07369	0.15805	0.581797	0.932005
Plant-pathogen interaction	0.18517	0.028209	0.187739	0.031999	0.603911	0.956635
N-Glycan biosynthesis	0.055894	0.015652	0.054174	0.021874	0.615105	0.956635
Shigellosis	0.004898	0.020993	0.005305	0.012483	0.623764	0.956635
Salivary secretion	0	1.9e-05	0	3e-06	0.630998	0.956635
Photosynthesis	0	0.546103	0	0.515637	0.635022	0.956635
Lysine degradation	0.170692	0.031988	0.168745	0.050246	0.637757	0.956635
Penicillin and cephalosporin biosynthesis	0.030901	0.035381	0.034138	0.032798	0.637757	0.956635
Nucleotide excision repair	0.73561	0.090092	0.732216	0.081481	0.649211	0.95799
Thiamine metabolism	1.61983	0.201022	1.62633	0.183889	0.660747	0.95799
Cell cycle - Caulobacter	1.49664	0.17813	1.49051	0.081679	0.672363	0.95799
Photosynthesis - antenna proteins	0	3.4e-05	0	4.4e-05	0.682456	0.95799
Polyketide sugar unit biosynthesis	0.464854	0.595989	0.396322	0.580798	0.689352	0.95799
Purine metabolism	0.852891	0.051124	0.850163	0.048639	0.695826	0.95799
Bacterial invasion of epithelial cells	0.005296	0.023913	0.005631	0.013152	0.699521	0.95799
Pyrimidine metabolism	1.13271	0.103601	1.14485	0.110319	0.707667	0.95799
Taurine and hypotaurine metabolism	0.639765	0.14752	0.638446	0.148551	0.707667	0.95799
Flagellar assembly	0.405566	0.306368	0.408525	0.370354	0.707667	0.95799
Dioxin degradation	0.125829	0.093969	0.148906	0.064378	0.72929	0.95799
Phenylalanine metabolism	0.332655	0.038193	0.327245	0.066341	0.731556	0.95799
Biosynthesis of vancomycin group antibiotics	2.22612	0.234241	2.25374	0.229004	0.731556	0.95799
Alanine, aspartate and glutamate metabolism	1.82257	0.18171	1.82816	0.128156	0.731556	0.95799
Homologous recombination	1.4789	0.181436	1.47026	0.09619	0.731556	0.95799
Lipopolysaccharide biosynthesis	1.11162	0.442163	1.11324	0.44347	0.731556	0.95799
Vasopressin-regulated water reabsorption	0	0	0	0	0.739524	0.958546
Aminoacyl-tRNA biosynthesis	1.54276	0.14445	1.55903	0.128882	0.743599	0.958546
C5-Branched dibasic acid metabolism	1.69537	0.206086	1.72869	0.15366	0.755704	0.959163
Carotenoid biosynthesis	0.000492	0.002175	0.000509	0.001878	0.755704	0.959163
Butirosin and neomycin biosynthesis	0	0.27334	0	0.255501	0.762406	0.960282
Chlorocyclohexane and chlorobenzene degradation	0.05119	0.040159	0.056268	0.03381	0.778377	0.972971
Glycosaminoglycan degradation	0.972639	0.640201	0.809312	0.585423	0.792365	0.976278
African trypanosomiasis	0.001775	0.003796	0.002397	0.004201	0.803092	0.976278
Tropane, piperidine and pyridine alkaloid biosynthesis	0.454048	0.066484	0.459774	0.11474	0.80469	0.976278
Glutathione metabolism	0.464139	0.1118	0.473725	0.089772	0.80469	0.976278
DNA replication	1.19476	0.10819	1.18453	0.068625	0.817063	0.976343
Methane metabolism	0.491119	0.027405	0.499472	0.050735	0.817063	0.976343
Basal transcription factors	0	6e-06	0	6e-06	0.822495	0.976343
Bacterial chemotaxis	0.612382	0.431694	0.671052	0.427754	0.841942	0.988656
RNA degradation	0.60783	0.03109	0.614519	0.058706	0.854442	0.988656
Fructose and mannose metabolism	1.14189	0.131099	1.12413	0.163559	0.854442	0.988656
Plant hormone signal transduction	1.6e-05	7.6e-05	1.9e-05	5.7e-05	0.864654	0.988656
beta-Alanine metabolism	0	0.489175	0.362122	0.478687	0.869777	0.988656
Pathogenic Escherichia coli infection	0	0	0	0	0.86984	0.988656
Lipoic acid metabolism	0.916429	0.439734	0.893479	0.23296	0.879546	0.988656
Other types of O-glycan biosynthesis	1e-06	3e-06	0	9e-06	0.890928	0.988656
Chagas disease (American trypanosomiasis)	0	0	0	0	0.895705	0.988656
Parkinson's disease	0.00028	0.000462	0.000312	0.000534	0.903429	0.988656
Ubiquinone and other terpenoid-quinone biosynthesis	0.351797	0.178243	0.396648	0.150535	0.90477	0.988656
Lysine biosynthesis	1.55148	0.182807	1.57754	0.104747	0.90477	0.988656
Spliceosome	0	1e-06	0	0	0.925435	0.990816
Sulfur metabolism	0.878958	0.096053	0.896495	0.131643	0.930089	0.990816
Aminobenzoate degradation	0.112616	0.072563	0.115355	0.029074	0.930089	0.990816
Retinol metabolism	0.064395	0.050988	0.056884	0.047408	0.942291	0.990816
Propanoate metabolism	0.648034	0.076343	0.653621	0.082508	0.942776	0.990816
Other glycan degradation	2.29538	1.17969	2.12557	1.15735	0.942776	0.990816
Ribosome	1.47995	0.178895	1.4845	0.108392	0.955478	0.997809
Peptidoglycan biosynthesis	1.75735	0.248648	1.78062	0.24472	0.968191	0.998447
Steroid hormone biosynthesis	0.078627	0.045575	0.077296	0.058333	0.968191	0.998447
Ethylbenzene degradation	0	0	0	0	0.988748	0.999696
Atrazine degradation	0.017985	0.021025	0.014963	0.013497	0.993637	0.999696
Valine, leucine and isoleucine biosynthesis	2.12014	0.284186	2.14962	0.19185	0.993637	0.999696
Caprolactam degradation	0.009529	0.020226	0.007498	0.009333	0.993637	0.999696
Toluene degradation	0	0.330207	0	0.284662	1	1

## Sheet: KEGG BM vs BN
OTU	median(BM)	IQR(BM)	median(BN)	IQR(BN)	p.value	FDR
Taurine and hypotaurine metabolism	0.718033	0.147608	0.639765	0.14752	0.014593	0.650964
Nitrogen metabolism	0.704374	0.080888	0.665418	0.103681	0.017849	0.650964
Pentose and glucuronate interconversions	0.990026	0.133451	0.903074	0.177405	0.025058	0.650964
Amoebiasis	0.015981	0.016843	0.007813	0.009729	0.026266	0.650964
Sulfur metabolism	0.944485	0.120964	0.878958	0.096053	0.031606	0.650964
Steroid hormone biosynthesis	0.118423	0.075089	0.078627	0.045575	0.033076	0.650964
Biosynthesis of unsaturated fatty acids	0.290876	0.082529	0.344667	0.087285	0.060405	0.650964
Propanoate metabolism	0.609103	0.112526	0.648034	0.076343	0.062911	0.650964
Sulfur relay system	0.987682	0.102581	1.06161	0.19358	0.062911	0.650964
Vibrio cholerae infection	0	1.3e-05	0	0	0.064477	0.650964
Phosphotransferase system (PTS)	0.251832	0.375159	0.396528	0.448465	0.076736	0.650964
Sphingolipid metabolism	0.742268	0.325233	0.640403	0.262348	0.076736	0.650964
Hypertrophic cardiomyopathy (HCM)	0.000228	0.000378	0.000135	0.00024	0.07674	0.650964
Biosynthesis of vancomycin group antibiotics	2.1073	0.195211	2.22612	0.234241	0.082904	0.650964
Glycosaminoglycan degradation	1.0998	0.805998	0.972639	0.640201	0.086134	0.650964
RNA transport	0.053455	0.008216	0.055629	0.008314	0.089462	0.650964
Glutathione metabolism	0.48603	0.123219	0.464139	0.1118	0.103801	0.650964
Aminoacyl-tRNA biosynthesis	1.476	0.207552	1.54276	0.14445	0.107652	0.650964
D-Alanine metabolism	1.49948	0.196843	1.61249	0.187472	0.111613	0.650964
Drug metabolism - other enzymes	0	1.27652	1.2588	1.35747	0.11293	0.650964
Glycerolipid metabolism	0.435818	0.069026	0.454727	0.075798	0.124176	0.650964
Glycerophospholipid metabolism	0.536952	0.070582	0.571702	0.046931	0.124176	0.650964
Other glycan degradation	2.50305	1.41875	2.29538	1.17969	0.128595	0.650964
C5-Branched dibasic acid metabolism	1.61845	0.243271	1.69537	0.206086	0.133134	0.650964
Fatty acid biosynthesis	1.45112	0.207391	1.58591	0.243527	0.133134	0.650964
Methane metabolism	0.483401	0.02223	0.491119	0.027405	0.133134	0.650964
Ribosome	1.39148	0.157341	1.47995	0.178895	0.142576	0.650964
D-Glutamine and D-glutamate metabolism	1.93355	0.204093	2.05357	0.216288	0.142576	0.650964
Epithelial cell signaling in Helicobacter pylori infection	0.142026	0.017766	0.151923	0.022649	0.142576	0.650964
Plant-pathogen interaction	0.193452	0.028866	0.18517	0.028209	0.147482	0.650964
Protein digestion and absorption	0.074233	0.026938	0.067908	0.025579	0.147482	0.650964
RNA polymerase	0.969391	0.24454	1.03273	0.256079	0.147482	0.650964
Secondary bile acid biosynthesis	1.83694	0.788111	1.67676	0.635759	0.147482	0.650964
Terpenoid backbone biosynthesis	1.17896	0.125328	1.22623	0.115979	0.147482	0.650964
Mismatch repair	1.54829	0.157877	1.61438	0.126895	0.147482	0.650964
Focal adhesion	0	0	0	0	0.149542	0.650964
Isoflavonoid biosynthesis	0	0	0	0	0.162829	0.650964
Ribosome biogenesis in eukaryotes	0.049939	0.007694	0.052493	0.005174	0.168378	0.650964
Carbon fixation in photosynthetic organisms	1.54128	0.037482	1.56406	0.071033	0.173927	0.650964
Glycolysis / Gluconeogenesis	1.05135	0.070732	1.07536	0.074841	0.173927	0.650964
Homologous recombination	1.42336	0.117404	1.4789	0.181436	0.173927	0.650964
N-Glycan biosynthesis	0.063237	0.019015	0.055894	0.015652	0.173927	0.650964
Pyrimidine metabolism	1.1088	0.090164	1.13271	0.103601	0.179609	0.650964
Lysine biosynthesis	1.50807	0.157179	1.55148	0.182807	0.179609	0.650964
Other types of O-glycan biosynthesis	0	2e-06	1e-06	3e-06	0.183415	0.650964
Primary bile acid biosynthesis	0.204105	0.087533	0.188111	0.072312	0.185426	0.650964
Streptomycin biosynthesis	1.87041	0.234604	1.83742	0.306919	0.185426	0.650964
Biosynthesis of siderophore group nonribosomal peptides	0.075108	0.053886	0.059221	0.02709	0.197467	0.657687
Starch and sucrose metabolism	1.19085	0.085269	1.14909	0.138643	0.203694	0.657687
Salivary secretion	0	0	0	1.9e-05	0.205867	0.657687
Ubiquinone and other terpenoid-quinone biosynthesis	0.37806	0.102672	0.351797	0.178243	0.210061	0.657687
Biotin metabolism	1.78878	0.283142	1.63371	0.428437	0.210061	0.657687
Selenocompound metabolism	1.1334	0.157567	1.0838	0.11665	0.216567	0.657687
Lipoic acid metabolism	1.01667	0.288035	0.916429	0.439734	0.216567	0.657687
Peptidoglycan biosynthesis	1.69769	0.140158	1.75735	0.248648	0.223215	0.657687
Valine, leucine and isoleucine biosynthesis	2.02673	0.238645	2.12014	0.284186	0.223215	0.657687
Arginine and proline metabolism	0.799456	0.038386	0.781246	0.051941	0.236937	0.665277
Butanoate metabolism	0.664061	0.142756	0.668582	0.092442	0.244013	0.665277
Biosynthesis of type II polyketide backbone	0	0	0	0	0.247389	0.665277
Naphthalene degradation	0.196208	0.263715	0.254534	0.279277	0.256088	0.665277
Peroxisome	0.256227	0.048776	0.24587	0.043798	0.2586	0.665277
Pyruvate metabolism	1.11956	0.063049	1.13844	0.089281	0.2586	0.665277
Flagellar assembly	0.513397	0.182547	0.405566	0.306368	0.2586	0.665277
Tryptophan metabolism	0.148317	0.046457	0.154039	0.025562	0.266111	0.665277
Citrate cycle (TCA cycle)	1.11436	0.111741	1.07257	0.150612	0.266111	0.665277
Insulin signaling pathway	0.10061	0.009788	0.094854	0.018727	0.266111	0.665277
Photosynthesis - antenna proteins	1.1e-05	6.5e-05	0	3.4e-05	0.2766	0.681179
Cell cycle - Caulobacter	1.42605	0.099143	1.49664	0.17813	0.297622	0.722171
Pantothenate and CoA biosynthesis	1.66525	0.182626	1.7644	0.213531	0.3228	0.771913
Meiosis - yeast	5.7e-05	0.000589	0.000276	0.000815	0.328654	0.773392
Spliceosome	0	0	0	1e-06	0.332793	0.773392
Nicotinate and nicotinamide metabolism	1.04366	0.087248	1.06201	0.075942	0.340322	0.779905
Glycine, serine and threonine metabolism	1.06631	0.068911	1.09448	0.074914	0.35843	0.78766
Bacterial chemotaxis	0.758854	0.394914	0.612382	0.431694	0.367704	0.78766
DNA replication	1.14224	0.094375	1.19476	0.10819	0.367704	0.78766
Nitrotoluene degradation	0.22361	0.244837	0.252091	0.092098	0.367704	0.78766
Ethylbenzene degradation	0	0	0	0	0.372042	0.78766
Chagas disease (American trypanosomiasis)	0	0	0	0	0.37363	0.78766
Galactose metabolism	1.36066	0.236463	1.28405	0.242105	0.377122	0.78766
Geraniol degradation	0	0.130677	0	0.000459	0.386706	0.797581
Phosphonate and phosphinate metabolism	0.145795	0.058742	0.170854	0.096907	0.396393	0.79762
Alanine, aspartate and glutamate metabolism	1.85401	0.276612	1.82257	0.18171	0.396393	0.79762
Amino sugar and nucleotide sugar metabolism	1.22101	0.085798	1.18974	0.144463	0.406243	0.80487
Porphyrin and chlorophyll metabolism	0.689618	0.124408	0.705408	0.134359	0.416235	0.80487
Caprolactam degradation	0.007474	0.039567	0.009529	0.020226	0.416235	0.80487
ECM-receptor interaction	0	0	0	0	0.428671	0.80487
Phenylalanine metabolism	0.343017	0.057396	0.332655	0.038193	0.447054	0.80487
Valine, leucine and isoleucine degradation	0.39952	0.088219	0.382964	0.075784	0.447054	0.80487
One carbon pool by folate	1.71516	0.107622	1.74991	0.116201	0.447054	0.80487
Glycosphingolipid biosynthesis - lacto and neolacto series	0	0.000389	1e-06	0.000232	0.45724	0.80487
ABC transporters	0.591778	0.160854	0.615674	0.158256	0.457603	0.80487
Fatty acid degradation	0.344161	0.04652	0.359922	0.050642	0.457603	0.80487
Proteasome	4.2e-05	0.000573	0.000153	0.000235	0.459654	0.80487
Flavonoid biosynthesis	0.002659	0.01603	0.005441	0.012853	0.459663	0.80487
Endocytosis	3.4e-05	0.000162	2.7e-05	0.000288	0.464913	0.80487
Bacterial secretion system	0.768101	0.097389	0.785552	0.101976	0.468288	0.80487
Aminobenzoate degradation	0.1338	0.040029	0.112616	0.072563	0.490059	0.833606
Systemic lupus erythematosus	0	0	0	0	0.512334	0.850528
Ascorbate and aldarate metabolism	0.277105	0.146523	0.274261	0.109999	0.512354	0.850528
Butirosin and neomycin biosynthesis	0	0	0	0.27334	0.518574	0.850528
Riboflavin metabolism	0.94612	0.118796	0.959753	0.076791	0.523693	0.850528
Atrazine degradation	0.020171	0.022411	0.017985	0.021025	0.535157	0.850528
Protein export	1.40005	0.120616	1.4262	0.131248	0.558452	0.850528
Thiamine metabolism	1.57746	0.168016	1.61983	0.201022	0.558452	0.850528
Benzoate degradation	0.15119	0.055641	0.155041	0.052068	0.558452	0.850528
Folate biosynthesis	1.30796	0.170427	1.28702	0.175121	0.558452	0.850528
Vibrio cholerae pathogenic cycle	0.142337	0.054972	0.144045	0.045178	0.561201	0.850528
Carotenoid biosynthesis	0.000337	0.000874	0.000492	0.002175	0.561268	0.850528
mRNA surveillance pathway	0	4e-06	1e-06	3e-06	0.561864	0.850528
RNA degradation	0.603703	0.033021	0.60783	0.03109	0.570278	0.855417
Synthesis and degradation of ketone bodies	0.2453	0.151872	0.249828	0.141665	0.58222	0.862738
Linoleic acid metabolism	0	0.279691	0	0.187005	0.585616	0.862738
Fructose and mannose metabolism	1.11924	0.081173	1.14189	0.131099	0.594276	0.867748
Histidine metabolism	1.29838	0.134282	1.2806	0.114104	0.618717	0.887431
Toluene degradation	0	0.351143	0	0.330207	0.636826	0.887431
Bacterial invasion of epithelial cells	0.002541	0.019768	0.005296	0.023913	0.643579	0.887431
Tropane, piperidine and pyridine alkaloid biosynthesis	0.463655	0.059909	0.454048	0.066484	0.643579	0.887431
Lipopolysaccharide biosynthesis	1.10017	0.24376	1.11162	0.442163	0.643579	0.887431
Plant hormone signal transduction	8e-06	3.7e-05	1.6e-05	7.6e-05	0.644769	0.887431
Phenylalanine, tyrosine and tryptophan biosynthesis	1.21267	0.137061	1.23792	0.180811	0.656161	0.887431
Carbon fixation pathways in prokaryotes	1.14637	0.048378	1.17759	0.105358	0.656161	0.887431
Cysteine and methionine metabolism	1.25533	0.126311	1.28871	0.108176	0.656161	0.887431
Zeatin biosynthesis	0.69563	0.13342	0.689101	0.103846	0.66884	0.897224
beta-Alanine metabolism	0.228027	0.503375	0	0.489175	0.676342	0.899971
Oxidative phosphorylation	0.487115	0.060684	0.474906	0.063046	0.707424	0.933062
Xylene degradation	0	0	0	0	0.712658	0.933062
Shigellosis	0.001828	0.018964	0.004898	0.020993	0.718175	0.933062
African trypanosomiasis	0.001489	0.005899	0.001775	0.003796	0.731106	0.942441
Lysine degradation	0.179	0.03438	0.170692	0.031988	0.746761	0.955159
Purine metabolism	0.84426	0.034753	0.852891	0.051124	0.760024	0.957282
Two-component system	0.319791	0.106432	0.343109	0.039957	0.760024	0.957282
Vasopressin-regulated water reabsorption	0	0	0	0	0.773171	0.959428
Penicillin and cephalosporin biosynthesis	0.031507	0.026823	0.030901	0.035381	0.773357	0.959428
Limonene and pinene degradation	0	0	0	0	0.787927	0.970209
Parkinson's disease	0.000272	0.000886	0.00028	0.000462	0.810525	0.984809
Biosynthesis of ansamycins	4.00374	0.583168	3.94088	0.484724	0.813738	0.984809
Fluorobenzoate degradation	0	0	0	0	0.81769	0.984809
D-Arginine and D-ornithine metabolism	0.150478	0.14813	0.19789	0.27108	0.840939	0.987496
PPAR signaling pathway	0	0	0	0	0.841837	0.987496
Protein processing in endoplasmic reticulum	0.051513	0.008536	0.052148	0.012905	0.854612	0.987496
Vitamin B6 metabolism	1.27456	0.130541	1.25392	0.198235	0.854612	0.987496
Inositol phosphate metabolism	0.206277	0.02734	0.210153	0.032435	0.854612	0.987496
Staphylococcus aureus infection	0.00219	0.007857	0.002386	0.012799	0.868327	0.987496
Tyrosine metabolism	0.270637	0.030234	0.274146	0.027038	0.868327	0.987496
Basal transcription factors	0	4e-06	0	6e-06	0.872622	0.987496
Polyketide sugar unit biosynthesis	0.260135	0.590082	0.464854	0.595989	0.881229	0.987496
Chloroalkane and chloroalkene degradation	0	0	0	0	0.886372	0.987496
Steroid biosynthesis	8e-06	0.000153	1e-05	4.1e-05	0.886505	0.987496
Apoptosis	0.040532	0.020716	0.044799	0.024981	0.895872	0.987496
Chlorocyclohexane and chlorobenzene degradation	0.048239	0.030436	0.05119	0.040159	0.908896	0.987496
Pentose phosphate pathway	1.6594	0.122343	1.64181	0.129449	0.909693	0.987496
NOD-like receptor signaling pathway	0.084042	0.01227	0.083992	0.007882	0.909693	0.987496
Base excision repair	0.852262	0.051514	0.861979	0.075863	0.937411	0.994279
Glyoxylate and dicarboxylate metabolism	0.755687	0.069334	0.75692	0.088895	0.937411	0.994279
Dioxin degradation	0.113548	0.099305	0.125829	0.093969	0.950816	0.994279
Nucleotide excision repair	0.733316	0.050663	0.73561	0.090092	0.9513	0.994279
Polycyclic aromatic hydrocarbon degradation	0	0	0	0	0.958123	0.994279
Bisphenol degradation	0	0	0	0	0.958123	0.994279
Pathogenic Escherichia coli infection	0	0	0	0	0.958123	0.994279
Styrene degradation	0	0	0	0.002376	0.971911	1
Photosynthesis	0.202872	0.526724	0	0.546103	0.977086	1
Retinol metabolism	0.068633	0.038033	0.064395	0.050988	0.992966	1
Non-homologous end-joining	0.004067	0.006371	0.003308	0.005106	0.993039	1
Tetracycline biosynthesis	0	0	0	0	1	1
Cyanoamino acid metabolism	0	0	0	0	1	1

## Sheet: KEGG BM vs NC
OTU	median(BM)	IQR(BM)	median(NC)	IQR(NC)	p.value	FDR
Geraniol degradation	0	0.130677	0	0	0.001197	0.120946
Nitrogen metabolism	0.704374	0.080888	0.639892	0.093675	0.001484	0.120946
Folate biosynthesis	1.30796	0.170427	1.15322	0.111163	0.002999	0.131704
Glycine, serine and threonine metabolism	1.06631	0.068911	1.11432	0.071605	0.003232	0.131704
Ascorbate and aldarate metabolism	0.277105	0.146523	0.229524	0.062672	0.006181	0.201501
Vibrio cholerae infection	0	1.3e-05	0	0	0.009802	0.217786
Glycerolipid metabolism	0.435818	0.069026	0.480451	0.11939	0.009906	0.217786
Epithelial cell signaling in Helicobacter pylori infection	0.142026	0.017766	0.154864	0.019793	0.011279	0.217786
Protein processing in endoplasmic reticulum	0.051513	0.008536	0.0573	0.010078	0.012025	0.217786
Meiosis - yeast	5.7e-05	0.000589	0.000654	0.000913	0.014398	0.218694
Peroxisome	0.256227	0.048776	0.214329	0.078626	0.016434	0.218694
D-Alanine metabolism	1.49948	0.196843	1.62757	0.29269	0.016434	0.218694
Biosynthesis of siderophore group nonribosomal peptides	0.075108	0.053886	0.052826	0.031256	0.017465	0.218694
Taurine and hypotaurine metabolism	0.718033	0.147608	0.638446	0.148551	0.019696	0.218694
Steroid hormone biosynthesis	0.118423	0.075089	0.077296	0.058333	0.022165	0.218694
Carbon fixation in photosynthetic organisms	1.54128	0.037482	1.56496	0.09647	0.024894	0.218694
Insulin signaling pathway	0.10061	0.009788	0.105902	0.020833	0.026361	0.218694
D-Arginine and D-ornithine metabolism	0.150478	0.14813	0.216345	0.595784	0.027902	0.218694
Systemic lupus erythematosus	0	0	0	0	0.029229	0.218694
Primary bile acid biosynthesis	0.204105	0.087533	0.174117	0.087165	0.029517	0.218694
Secondary bile acid biosynthesis	1.83694	0.788111	1.56706	0.784477	0.029517	0.218694
Biosynthesis of vancomycin group antibiotics	2.1073	0.195211	2.25374	0.229004	0.029517	0.218694
Phosphonate and phosphinate metabolism	0.145795	0.058742	0.186125	0.058132	0.032985	0.224023
Porphyrin and chlorophyll metabolism	0.689618	0.124408	0.759075	0.205022	0.032985	0.224023
Drug metabolism - other enzymes	0	1.27652	1.33608	1.40682	0.035146	0.229152
Terpenoid backbone biosynthesis	1.17896	0.125328	1.23438	0.146545	0.036788	0.230632
Naphthalene degradation	0.196208	0.263715	0.256267	0.082503	0.03917	0.236471
Flavonoid biosynthesis	0.002659	0.01603	0.008342	0.014407	0.04792	0.260365
Glycosaminoglycan degradation	1.0998	0.805998	0.809312	0.585423	0.04792	0.260365
Oxidative phosphorylation	0.487115	0.060684	0.466884	0.053334	0.04792	0.260365
Selenocompound metabolism	1.1334	0.157567	1.07664	0.08953	0.053088	0.270417
Aminoacyl-tRNA biosynthesis	1.476	0.207552	1.55903	0.128882	0.053088	0.270417
Glycosphingolipid biosynthesis - lacto and neolacto series	0	0.000389	0.000237	0.001107	0.05908	0.283774
mRNA surveillance pathway	0	4e-06	4e-06	7e-06	0.060531	0.283774
One carbon pool by folate	1.71516	0.107622	1.75632	0.135553	0.061686	0.283774
Isoflavonoid biosynthesis	0	0	0	0	0.062674	0.283774
Sulfur metabolism	0.944485	0.120964	0.896495	0.131643	0.064792	0.284297
Flagellar assembly	0.513397	0.182547	0.408525	0.370354	0.068022	0.284297
Pantothenate and CoA biosynthesis	1.66525	0.182626	1.76793	0.096711	0.068022	0.284297
Cell cycle - Caulobacter	1.42605	0.099143	1.49051	0.081679	0.078498	0.319259
Pentose phosphate pathway	1.6594	0.122343	1.72194	0.237712	0.082263	0.319259
Protein digestion and absorption	0.074233	0.026938	0.059381	0.03695	0.082263	0.319259
Protein export	1.40005	0.120616	1.45334	0.103697	0.08617	0.322658
Salivary secretion	0	0	0	3e-06	0.087098	0.322658
Benzoate degradation	0.15119	0.055641	0.174932	0.06082	0.090222	0.326804
Other glycan degradation	2.50305	1.41875	2.12557	1.15735	0.094423	0.334586
Proteasome	4.2e-05	0.000573	0.000292	0.000949	0.100634	0.344439
Plant-pathogen interaction	0.193452	0.028866	0.187739	0.031999	0.107952	0.344439
Biosynthesis of ansamycins	4.00374	0.583168	4.13416	0.687538	0.107952	0.344439
N-Glycan biosynthesis	0.063237	0.019015	0.054174	0.021874	0.107952	0.344439
Pentose and glucuronate interconversions	0.990026	0.133451	0.950638	0.100802	0.107952	0.344439
Fluorobenzoate degradation	0	0	0	0	0.115628	0.344439
Streptomycin biosynthesis	1.87041	0.234604	1.85574	0.269396	0.117775	0.344439
Lipoic acid metabolism	1.01667	0.288035	0.893479	0.23296	0.122938	0.344439
Propanoate metabolism	0.609103	0.112526	0.653621	0.082508	0.13378	0.344439
Ribosome	1.39148	0.157341	1.4845	0.108392	0.13378	0.344439
Cysteine and methionine metabolism	1.25533	0.126311	1.3377	0.184704	0.13378	0.344439
Polycyclic aromatic hydrocarbon degradation	0	0	0	0	0.135338	0.344439
Tetracycline biosynthesis	0	0	0	0	0.135338	0.344439
Xylene degradation	0	0	0	0	0.135338	0.344439
Bisphenol degradation	0	0	0	0	0.135338	0.344439
Cyanoamino acid metabolism	0	0	0	0	0.135338	0.344439
Styrene degradation	0	0	0	0	0.13886	0.344439
Aminobenzoate degradation	0.1338	0.040029	0.115355	0.029074	0.139466	0.344439
Lysine biosynthesis	1.50807	0.157179	1.57754	0.104747	0.139466	0.344439
Nitrotoluene degradation	0.22361	0.244837	0.270588	0.195005	0.139466	0.344439
D-Glutamine and D-glutamate metabolism	1.93355	0.204093	2.03247	0.160911	0.145333	0.353571
Amoebiasis	0.015981	0.016843	0.011162	0.009444	0.157618	0.37782
Synthesis and degradation of ketone bodies	0.2453	0.151872	0.287493	0.15623	0.164043	0.381986
C5-Branched dibasic acid metabolism	1.61845	0.243271	1.72869	0.15366	0.164043	0.381986
Valine, leucine and isoleucine biosynthesis	2.02673	0.238645	2.14962	0.19185	0.170659	0.391795
Phenylalanine, tyrosine and tryptophan biosynthesis	1.21267	0.137061	1.25782	0.127424	0.177468	0.396264
Bacterial secretion system	0.768101	0.097389	0.805042	0.105433	0.177468	0.396264
Alanine, aspartate and glutamate metabolism	1.85401	0.276612	1.82816	0.128156	0.184474	0.406341
ECM-receptor interaction	0	0	0	0	0.190022	0.411099
Sphingolipid metabolism	0.742268	0.325233	0.663327	0.210651	0.191678	0.411099
Glutathione metabolism	0.48603	0.123219	0.473725	0.089772	0.206691	0.437541
Other types of O-glycan biosynthesis	0	2e-06	0	9e-06	0.229849	0.480325
Homologous recombination	1.42336	0.117404	1.47026	0.09619	0.247832	0.51135
Bacterial chemotaxis	0.758854	0.394914	0.671052	0.427754	0.265764	0.541494
Caprolactam degradation	0.007474	0.039567	0.007498	0.009333	0.27505	0.545668
Peptidoglycan biosynthesis	1.69769	0.140158	1.78062	0.24472	0.284551	0.545668
Staphylococcus aureus infection	0.00219	0.007857	0.00421	0.009612	0.284551	0.545668
Two-component system	0.319791	0.106432	0.324226	0.070304	0.284551	0.545668
Fatty acid degradation	0.344161	0.04652	0.338261	0.042107	0.284551	0.545668
Carotenoid biosynthesis	0.000337	0.000874	0.000509	0.001878	0.294267	0.550951
Apoptosis	0.040532	0.020716	0.034422	0.018976	0.294267	0.550951
NOD-like receptor signaling pathway	0.084042	0.01227	0.085488	0.008782	0.304199	0.550951
Limonene and pinene degradation	0	0	0	0	0.306136	0.550951
PPAR signaling pathway	0	0	0	0	0.306136	0.550951
Butirosin and neomycin biosynthesis	0	0	0	0.255501	0.310549	0.550951
Chloroalkane and chloroalkene degradation	0	0	0	0	0.311982	0.550951
Non-homologous end-joining	0.004067	0.006371	0.004493	0.015385	0.314346	0.550951
Chagas disease (American trypanosomiasis)	0	0	0	0	0.329905	0.569291
Ubiquinone and other terpenoid-quinone biosynthesis	0.37806	0.102672	0.396648	0.150535	0.335288	0.569291
DNA replication	1.14224	0.094375	1.18453	0.068625	0.335288	0.569291
Inositol phosphate metabolism	0.206277	0.02734	0.198013	0.027231	0.346081	0.581559
Thiamine metabolism	1.57746	0.168016	1.62633	0.183889	0.368311	0.606411
Tyrosine metabolism	0.270637	0.030234	0.267481	0.023903	0.368311	0.606411
Biosynthesis of unsaturated fatty acids	0.290876	0.082529	0.312112	0.065559	0.379745	0.607586
Amino sugar and nucleotide sugar metabolism	1.22101	0.085798	1.21997	0.097268	0.379745	0.607586
Spliceosome	0	0	0	0	0.384642	0.607586
Glyoxylate and dicarboxylate metabolism	0.755687	0.069334	0.778794	0.068261	0.39139	0.607586
Methane metabolism	0.483401	0.02223	0.499472	0.050735	0.39139	0.607586
Mismatch repair	1.54829	0.157877	1.57946	0.122874	0.39139	0.607586
Pyrimidine metabolism	1.1088	0.090164	1.14485	0.110319	0.403246	0.620086
Ethylbenzene degradation	0	0	0	0	0.415136	0.62681
Zeatin biosynthesis	0.69563	0.13342	0.676717	0.117038	0.41531	0.62681
ABC transporters	0.591778	0.160854	0.659318	0.095436	0.42758	0.627888
Phosphotransferase system (PTS)	0.251832	0.375159	0.286378	0.460041	0.42758	0.627888
Carbon fixation pathways in prokaryotes	1.14637	0.048378	1.17548	0.130593	0.42758	0.627888
Endocytosis	3.4e-05	0.000162	8.3e-05	0.000147	0.455493	0.662905
Photosynthesis - antenna proteins	1.1e-05	6.5e-05	0	4.4e-05	0.461203	0.665275
Phenylalanine metabolism	0.343017	0.057396	0.327245	0.066341	0.465608	0.665738
Ribosome biogenesis in eukaryotes	0.049939	0.007694	0.051537	0.004723	0.478681	0.678478
Biotin metabolism	1.78878	0.283142	1.63804	0.370883	0.505408	0.704115
Citrate cycle (TCA cycle)	1.11436	0.111741	1.07369	0.15805	0.505408	0.704115
RNA polymerase	0.969391	0.24454	1.0246	0.289023	0.519054	0.716998
Shigellosis	0.001828	0.018964	0.005305	0.012483	0.532884	0.723834
Vitamin B6 metabolism	1.27456	0.130541	1.26147	0.16405	0.532884	0.723834
Vibrio cholerae pathogenic cycle	0.142337	0.054972	0.136121	0.044956	0.54338	0.731991
Atrazine degradation	0.020171	0.022411	0.014963	0.013497	0.561082	0.749642
African trypanosomiasis	0.001489	0.005899	0.002397	0.004201	0.571697	0.757615
Dioxin degradation	0.113548	0.099305	0.148906	0.064378	0.586566	0.76932
Tryptophan metabolism	0.148317	0.046457	0.139493	0.027346	0.589969	0.76932
Nicotinate and nicotinamide metabolism	1.04366	0.087248	1.03499	0.073891	0.60466	0.782219
Steroid biosynthesis	8e-06	0.000153	2.5e-05	7.4e-05	0.610507	0.783564
Hypertrophic cardiomyopathy (HCM)	0.000228	0.000378	0.00017	0.000148	0.616325	0.784851
Plant hormone signal transduction	8e-06	3.7e-05	1.9e-05	5.7e-05	0.629541	0.795467
Photosynthesis	0.202872	0.526724	0	0.515637	0.639937	0.802383
Toluene degradation	0	0.351143	0	0.284662	0.658644	0.819534
Histidine metabolism	1.29838	0.134282	1.32758	0.060875	0.680394	0.840184
Starch and sucrose metabolism	1.19085	0.085269	1.17938	0.079954	0.69596	0.852943
Fatty acid biosynthesis	1.45112	0.207391	1.48114	0.200435	0.711653	0.865667
Basal transcription factors	0	4e-06	0	6e-06	0.757125	0.898936
Pyruvate metabolism	1.11956	0.063049	1.11416	0.057068	0.759431	0.898936
Tropane, piperidine and pyridine alkaloid biosynthesis	0.463655	0.059909	0.459774	0.11474	0.775569	0.898936
Chlorocyclohexane and chlorobenzene degradation	0.048239	0.030436	0.056268	0.03381	0.775569	0.898936
Lipopolysaccharide biosynthesis	1.10017	0.24376	1.11324	0.44347	0.775569	0.898936
Nucleotide excision repair	0.733316	0.050663	0.732216	0.081481	0.775569	0.898936
Parkinson's disease	0.000272	0.000886	0.000312	0.000534	0.788536	0.898936
RNA transport	0.053455	0.008216	0.054185	0.008517	0.791804	0.898936
Glycolysis / Gluconeogenesis	1.05135	0.070732	1.06906	0.047206	0.791804	0.898936
beta-Alanine metabolism	0.228027	0.503375	0.362122	0.478687	0.794152	0.898936
Valine, leucine and isoleucine degradation	0.39952	0.088219	0.392619	0.08987	0.808127	0.902224
Lysine degradation	0.179	0.03438	0.168745	0.050246	0.808127	0.902224
Bacterial invasion of epithelial cells	0.002541	0.019768	0.005631	0.013152	0.824532	0.914277
Pathogenic Escherichia coli infection	0	0	0	0	0.842876	0.928303
Galactose metabolism	1.36066	0.236463	1.34171	0.199503	0.857563	0.938139
Sulfur relay system	0.987682	0.102581	1.00487	0.098344	0.89084	0.961635
Glycerophospholipid metabolism	0.536952	0.070582	0.533985	0.060776	0.89084	0.961635
RNA degradation	0.603703	0.033021	0.614519	0.058706	0.907553	0.96687
Riboflavin metabolism	0.94612	0.118796	0.933533	0.099178	0.907553	0.96687
Polyketide sugar unit biosynthesis	0.260135	0.590082	0.396322	0.580798	0.918677	0.972366
Penicillin and cephalosporin biosynthesis	0.031507	0.026823	0.034138	0.032798	0.941093	0.98171
Retinol metabolism	0.068633	0.038033	0.056884	0.047408	0.957468	0.98171
Base excision repair	0.852262	0.051514	0.877261	0.106478	0.957905	0.98171
Fructose and mannose metabolism	1.11924	0.081173	1.12413	0.163559	0.957905	0.98171
Linoleic acid metabolism	0	0.279691	0	0.266001	0.969793	0.98171
Purine metabolism	0.84426	0.034753	0.850163	0.048639	0.974736	0.98171
Arginine and proline metabolism	0.799456	0.038386	0.792741	0.031124	0.974736	0.98171
Vasopressin-regulated water reabsorption	0	0	0	0	0.975687	0.98171
Butanoate metabolism	0.664061	0.142756	0.64179	0.072527	0.991577	0.991577
